# Supplementary material for: Cerebrospinal Fluid-Derived Small Extracellular Vesicles May Better Reflect Medulloblastoma Proteomes than Those from Blood Plasma
Source: Int J Mol Sci. 2025 Sep 23;26(19):9279. doi: 10.3390/ijms26199279 (PMC12524324; doi:10.3390/ijms26199279)
Supplement: Supplementary file 1 [file ijms-26-09279-s001.zip]

Archive with 28 entries (28 files):
- 1 - Figure S1.png
- 10 - Figure S10.png
- 11 - Figure S11.png
- 12 - Figure S12.png
- 13 - Figure S13.png
- 14 - Figure S14.png
- 15 - Figure S15.png
- 16 - Figure S16.png
- 17 - Figure S17.png
- 18 - Figure S18.png
- 19 - Figure S19.png
- 2 - Figure S2.png
- 20 - Figure S20.png
- 21 - Figure S21.png
- 22 - Figure S22.png
- 23 - Figure S23.png
- 3 - Figure S3.png
- 4 - Figure S4.png
- 5 - Figure S5.png
- 6 - Figure S6.png
- 7 - Figure S7.png
- 8 - Figure S8.png
- 9 - Figure S9.png
- Supplementary Figure and table titles.pdf
- Supplementary Table 1.xlsx
- Supplementary Table 2.xlsx
- Supplementary Table 3.xlsx
- Supplementary Table 4.xlsx
