# Supplementary material for: Cerebrospinal Fluid-Derived Small Extracellular Vesicles May Better Reflect Medulloblastoma Proteomes than Those from Blood Plasma
Source: Int J Mol Sci. 2025 Sep 23;26(19):9279. doi: 10.3390/ijms26199279 (PMC12524324; doi:10.3390/ijms26199279)
Supplement: Supplementary file 1 [file ijms-26-09279-s001.zip › Supplementary Table 1.xlsx]

## Sheet: Patient and sample information
#	Age [years]	Sex	Entity	Subtype	Histological classification	Molecular classification	Therapy	Disease status at sample collection	Therapy status at sample collection	Outcome	Recurrence	Metastasis	Stem Cell Transplantation	Secondary tumor	BP:	Protein concentration [mg/ml]	EV-Protein concentration [mg/ml]	CSF:	CSF pathological analysis	Protein concentration [mg/ml]	EV-Protein concentration [mg/ml]
1	7.5	m	Medulloblastoma	Non-WNT/non-SHH/p53-wildtype	classical	Group 4, MYCN-amplified	resection, CTx, proton therapy	recurrence	under chemotherapy	Death	yes	yes	no	no		7.11	0.5993		no tumor cells, moderate lymphocytic pleocytosis	178	0.1113
2	0.7	f	Sarcoma		CIC-rearranged sarcoma	CNS Ewing Sarcoma Family Tumor with CIC-Alteration	resection, CTx, proton therapy	complete remission of primary tumor	no (after surgery, before re-resection and CTx)	Death	yes	no	no	no		6.15	0.6688		no tumor cells, no inflammatory process	50	0.0099
3	1.5	f	Glioblastoma			EEF1G-ROS1-Fusion	resection, CTx, proton therapy	complete remission of primary tumor	under chemotherapy	Complete remission	no	no	no	no		6.11	0.5273		no tumor cells, no inflammatory process	26	0.0055
4	20	f	Medulloblastoma	WNT-activated	anaplastic	WNT, CTNNB1-mutated	primary: surgery (R0) + Protontherapy + CTx, 1st recurrence: Nivolumab + Ipilimumab, 2nd recurrence (progres): CTx + Protontherapy + Trofosfamid (maintainance dose), 3rd recurrence: CTx	complete remission of 3rd recurrence	no	Death	yes	yes	no	no		6.01	0.393565		no tumor cells, mild lymphocytic pleocytosis	0.41	-
5	0.8	f	Sarcoma		CIC-rearranged sarcoma	CNS Ewing Sarcoma Family Tumor with CIC-Alteration	resection, CTx, proton therapy	complete remission of primary tumor	under chemotherapy	Death	yes	no	no	no		6.06	0.6829		no tumor cells, mild lymphocytic pleocytosis	80	0.0471
6	5	m	Astrocytoma		pilocytic	KIAA1549-BRAF-Fusion transcript	resection	complete remission	no	Complete remission	no	no	no	no		5.16	0.4916		-	11	0.0737
7	8.2	m	Ependymoma		anaplastic	EPN-PFA	resection, proton therapy	no definitive residual tumor	no (day after surgery, before proton therapy)	Complete remission	no	no	no	no		5.47	0.6332		no tumor cells, moderate monocytic reaction	70	0.0407
8	11.8	m	Medulloblastoma	WNT-activated	classical	WNT, CTNNB1-mutated	resection, CTx, proton therapy	R1	under proton therapy	Complete remission	no	no	no	no		6.52	0.4503		no tumor cells, mild lymphocytic pleocytosis	48	0.0227
9	3.3	f	AT/RT			SHH	resection, CTx, proton therapy, stem cell transplantation	complete remission	no (before start of re-CTx)	Complete remission	yes	no	yes	yes		6.41	2.244		no tumor cells, no inflammatory process	113	0.0495
10	10.1	m	Glioma	diffuse hemispheric	astrocytic	H3.G34 mutated	resection, CTx, proton therapy	partial remission (R3)	no (after surgery, before proton therapy)	Death	yes	no	no	no		8	0.6808		no tumor cells, mild lymphocytic pleocytosis	45	0.0136
11	16.3	m	Non-Germinoma (embryonal carcinoma)			(tumor marker positive: b-HCG, AFP)	CTx, proton therapy	native tumor (no therapy)	before therapy	Death	yes	yes	no	no		6.49	0.5761		no tumor cells, mild lymphocytic-monocytic pleocytosis	46	0.0175
12	3.5	m	ETMR				resection, CTx, proton therapy	no definitive residual tumor	no, after surgery, directly before start of CTx	Death	yes	no	no	no		5.5	0.5859		sporadic tumor cells	107	0.0588
13	3.6	m	ETMR				resection, CTx, proton therapy	no definitive residual tumor	during CTx	Death	yes	no	no	no		6.51	0.7885		no tumor cells, no inflammatory process	198	0.0606
14	3.7	f	AT/RT			SHH	resection, CTx, proton therapy, stem cell transplantation	complete remission	no (after re-CTx)	Complete remission	no	no	yes	yes		6.12	0.4771		no tumor cells, no inflammatory process	95	0.0311
