# Supplementary material for: Cerebrospinal Fluid-Derived Small Extracellular Vesicles May Better Reflect Medulloblastoma Proteomes than Those from Blood Plasma
Source: Int J Mol Sci. 2025 Sep 23;26(19):9279. doi: 10.3390/ijms26199279 (PMC12524324; doi:10.3390/ijms26199279)
Supplement: Supplementary file 1 [file ijms-26-09279-s001.zip › Supplementary Table 2.xlsx]

## Sheet: With MBCL
gene_name	protein_id	description	found.in.files	found.in.file_P2258_Zelda_220909_P2258_MR_LR_EVs_TMT12_1out80_R1_results_20220912_1012_proteins.txt	found.in.conditions	found.in.reps	max.qupm	average.top3	signal_sum_BloodPlasma_rep1	signal_sum_BloodPlasma_rep2	signal_sum_BloodPlasma_rep3	signal_sum_CellLines_rep1	signal_sum_CellLines_rep2	signal_sum_CellLines_rep3	signal_sum_CSF_rep1	signal_sum_CSF_rep2	signal_sum_CSF_rep3	signal_sum_HealthyBloodPlasma_rep1	signal_sum_HealthyBloodPlasma_rep2	signal_sum_HealthyBloodPlasma_rep3	batchcl_raw_signal_sum_BloodPlasma_rep1	batchcl_raw_signal_sum_BloodPlasma_rep2	batchcl_raw_signal_sum_BloodPlasma_rep3	batchcl_raw_signal_sum_CellLines_rep1	batchcl_raw_signal_sum_CellLines_rep2	batchcl_raw_signal_sum_CellLines_rep3	batchcl_raw_signal_sum_CSF_rep1	batchcl_raw_signal_sum_CSF_rep2	batchcl_raw_signal_sum_CSF_rep3	batchcl_raw_signal_sum_HealthyBloodPlasma_rep1	batchcl_raw_signal_sum_HealthyBloodPlasma_rep2	batchcl_raw_signal_sum_HealthyBloodPlasma_rep3	norm_batchcl_raw_signal_sum_BloodPlasma_rep1	norm_batchcl_raw_signal_sum_BloodPlasma_rep2	norm_batchcl_raw_signal_sum_BloodPlasma_rep3	norm_batchcl_raw_signal_sum_CellLines_rep1	norm_batchcl_raw_signal_sum_CellLines_rep2	norm_batchcl_raw_signal_sum_CellLines_rep3	norm_batchcl_raw_signal_sum_CSF_rep1	norm_batchcl_raw_signal_sum_CSF_rep2	norm_batchcl_raw_signal_sum_CSF_rep3	norm_batchcl_raw_signal_sum_HealthyBloodPlasma_rep1	norm_batchcl_raw_signal_sum_HealthyBloodPlasma_rep2	norm_batchcl_raw_signal_sum_HealthyBloodPlasma_rep3	ctrl.ratio_BloodPlasma_rep1	ctrl.ratio_BloodPlasma_rep2	ctrl.ratio_BloodPlasma_rep3	ctrl.ratio_CellLines_rep1	ctrl.ratio_CellLines_rep2
TTR	A0A087WT59|A0A087WV45|P02766	Transthyretin OS=Homo sapiens GN=TTR PE=1 SV=1|Transthyretin OS=Homo sapiens GN=TTR PE=1 SV=1|Transthyretin OS=Homo sapiens GN=TTR PE=1 SV=1	1	1	4	3	2	609609	515790	269235	937550	10958400	16140600	31364300	6592140	20788900	28428100	1743090	1900680	1015270	692906223683021	283646029941124	662441758180857	147213857608872	170045391976069	221609749198569	885580339554816	219016433667354	200863533099475	234164661866193	200241549645661	717356134422995	894539355403006	320033524540216	115209119552946	760654550786735	577843571769733	398901975531598	916942137729146	393425613542814	336768808298013	337276957063854	29149597574569	137030123799763	0.306878801024488	0.109790031825147	0.395233996826969	260948559869778	198233807616563
IGHG4	A0A0G2JPD4|P01861	Ig gamma-4 chain C region (Fragment) OS=Homo sapiens GN=IGHG4 PE=1 SV=2|Ig gamma-4 chain C region OS=Homo sapiens GN=IGHG4 PE=1 SV=1	1	1	4	3	4	673504	15103100	98916300	18347700	6740840	7391560	29220400	55882700	79195500	24682800	12166700	61244900	15759300	229848766065559	56267538264352	211941254133799	102586472727146	420461425602508	337535943049607	850459153379888	45049560351676	285120401332796	185160727406283	34838542831125	182041662239452	296733901369213	634858121993742	36859942755959	530064686820357	142880044638754	607571440256287	880577175576751	809238403914074	478034296702054	266694582391802	50715223958701	34773789916012	0.853326318718509	182567998347921	105999210454154	0.152432245119271	0.0410884303907764
GNB4	Q9HAV0	Guanine nucleotide-binding protein subunit beta-4 OS=Homo sapiens GN=GNB4 PE=1 SV=3	1	1	4	3	2	615627	1180150	1519020	1583490	13814500	37871600	69928900	1873310	8275140	38809300	1467270	1598650	1400020	224785104339484	142524772319143	88604982286993	263127045197459	355337070437629	391290689922191	356812425378299	776429832661213	217159397221997	279473321225434	149996199699806	783388258223519	290196732930534	160808544470197	154098105550012	135957842295174	120749665473304	704331058455491	369448522602894	139472357472331	364090535920967	402536875599555	21835272782802	149643649585565	132902728450958	0.736462264839913	0.70573016001606	622652364582585	55300277983433
ITGB1	P05556	Integrin beta-1 OS=Homo sapiens GN=ITGB1 PE=1 SV=2	1	1	4	3	9	645327	16182500	11674700	7645230	43714000	240837000	216276000	7543820	3288590	5808350	6039680	6975420	6979270	182243174541767	110543186698989	71696614440815	492295883325741	228039174068921	202822635614648	849565706764514	311383777181793	544704384939772	680173308460634	660475348714624	654512722662821	235275259925758	124724205237507	124691774373296	254369466344811	774916446227189	365084795780866	879652088588186	559347769177401	913254107205327	979681485350457	961468319488303	125025709143966	240154849758739	127310975151164	127277871673455	259645068472246	790988150551791
PYGL	E9PK47|P06737|P06737-2	Alpha-1,4 glucan phosphorylase OS=Homo sapiens GN=PYGL PE=1 SV=1|Glycogen phosphorylase, liver form OS=Homo sapiens GN=PYGL PE=1 SV=4|Isoform 2 of Glycogen phosphorylase, liver form OS=Homo sapiens GN=PYGL	1	1	4	3	4	603867	5045380	6437680	4046900	31439800	40335200	84438000	3665760	2441300	3427950	3490000	3262990	3743740	538853801967797	684281202076148	356484111812567	335781561807181	428735493873287	7437990914831	391508412270527	259493435310313	301961924210603	372736992826628	346833443035759	329779294955937	695658252435127	77206412838734	619982362967652	173498458098631	145691715750266	133885322312856	405373227534323	466135633239055	50627087853432	536868363158633	504892980891578	629947880082746	129577062120454	143808833108538	115481262356385	323167595642745	271373255993512
LSAMP	F5H5G1|H3BLU2|Q13449	Limbic system-associated membrane protein OS=Homo sapiens GN=LSAMP PE=1 SV=2|Limbic system-associated membrane protein (Fragment) OS=Homo sapiens GN=LSAMP PE=1 SV=1|Limbic system-associated membrane protein OS=Homo sapiens GN=LSAMP PE=1 SV=2	1	1	4	3	3	609503	1519320	1986680	2880090	7748300	8410310	27067300	27335400	25287900	13907900	3460700	2984930	2078170	162800892812687	206359755339046	258762564880171	830259693665943	873592885580735	24318698278113	29290916498117	262669622538017	124955951935423	37082711328546	310049642873628	186713817782439	210175346588197	232832590105748	450029106784788	428995493073571	296861930458924	437741427016551	303282202530954	47184111107861	209501776523049	534117485400777	451346003559108	356662699851786	0.46566347088675	0.515862748910451	0.997082289941786	0.950480318183189	0.657725842519945
SEPP1	P49908	Selenoprotein P OS=Homo sapiens GN=SEPP1 PE=1 SV=3	1	1	4	3	2	598818	10180900	11117100	6679170	4278810	5902460	8799210	6325060	7339620	4527000	8802960	12043100	8295360	108623328982396	953827805914226	729637411583436	456520137004751	506420781615392	961232130396305	674841195978152	629726605035859	494532788091666	939216395504206	103327699214774	906191188209429	140232313361493	107618948375382	126895508538385	235884124890651	17209051645942	17302370367107	698739912382161	113119628423296	829136155976333	135279185755687	150416377407519	173101594518987	0.932294180849507	0.715473608859845	0.843628271904133	0.156820772416009	0.114409427633787
C8B	F5GY80|F5H7G1|P07358	Complement component C8 beta chain OS=Homo sapiens GN=C8B PE=1 SV=1|Complement component C8 beta chain OS=Homo sapiens GN=C8B PE=1 SV=1|Complement component C8 beta chain OS=Homo sapiens GN=C8B PE=1 SV=3	1	1	4	3	2	623861	7262780	12239500	7892540	10373800	11158800	23786500	10871100	4840650	6803590	9104600	6144360	6673170	698160540482108	136952350549176	733767661186112	997218395002092	124859993407259	221142553256663	104502312497901	541638462098837	632528225637022	875212034079705	687515457837605	620403107693763	90132265883126	154521265287631	127613824396922	515263116263096	42429579374753	398061013503256	10820314040354	972960981518272	106049999955513	126060375330566	10008311940117	118510054592922	0.760545307254536	130386629065699	107681854366932	0.434784304195121	0.358025144115383
IGHV3-72	A0A087WW89	Protein IGHV3-72 OS=Homo sapiens GN=IGHV3-72 PE=1 SV=1	1	1	4	3	3	655938	18411900	14803200	14619200	2000680	3286720	6767220	20389100	7277120	4972210	23941000	70561100	34440900	188298097284573	13944285873436	151752415449875	204609104587413	309601729801256	702461133906579	20851887829854	685488553929545	516132810019716	244844081658599	664669902415764	357508602746224	243092142647023	157331267996168	263921498880518	105721600578076	105208007870998	126444407370554	215903331955252	123136310088911	865350861212638	352658962965539	967574422472903	682916695668909	0.355961633664436	0.23038134664736	0.386462215017323	0.0154808926547802	0.015405686892447
WDR1	D6RD66|O75083	WD repeat-containing protein 1 (Fragment) OS=Homo sapiens GN=WDR1 PE=1 SV=1|WD repeat-containing protein 1 OS=Homo sapiens GN=WDR1 PE=1 SV=4	1	1	4	3	3	627675	3446170	4928640	3507430	15045300	21865300	46218400	2650370	1603540	3120940	2164980	2409210	4353070	418742657691697	550621091690927	258376350031167	182814803325689	244276217296245	340469845336343	322045336610307	179145351531065	22990539679089	263065803210338	269153730098506	320670786881042	540595212293323	621257447871165	449357417958372	944604769955339	830092719717605	612852522981339	33345019780543	321804024745002	385460542806469	378904455126716	391812934525781	612548712092946	137972783605936	158559708760785	114686723781143	241085652544527	211859447856739
CFH	P08603	Complement factor H OS=Homo sapiens GN=CFH PE=1 SV=4	1	1	4	3	25	734789	166859000	252903000	161152000	22924400	39957200	100965000	68734800	67524600	37761900	450435000	340696000	95961200	166539815352446	213251456799146	191482562981762	228805479061101	336924872762079	119967713534139	686033171737054	569377165149467	448691011905593	449573362709108	287279780491499	114022143831944	215002281668741	240608392604422	333018521529383	118223876284236	114492883125172	215944280889453	710328238951095	102278882358401	752277603812952	647538934965948	418199420023284	217806299206933	0.514114251178949	0.575343678360495	0.7963151204534	0.0282697370258558	0.0273775805616368
TUBB	P07437|Q5JP53	Tubulin beta chain OS=Homo sapiens GN=TUBB PE=1 SV=2|Tubulin beta chain OS=Homo sapiens GN=TUBB PE=1 SV=1	1	1	4	3	3	58862	2163550	2057530	1697020	15333400	26016500	60832600	2628730	2014360	3286020	1740000	2035470	1536010	247271387964453	214426794830282	142477784256319	175244903062751	271132605974253	510736117343989	300436650728569	209927805880997	275886464874869	198864003632062	212127797929165	128959765586468	319226441384258	241934508724248	247791445471407	905491067091145	921355360699492	919335213909308	311076265434846	377099446125889	462552632465385	286431972612859	308799045700386	246340301497755	111449304514522	0.844649102952086	0.865097018363661	316127790773903	321666381128755
PRG4	A0A0U1RR20|Q92954|Q92954-2|Q92954-3|Q92954-4|Q92954-6	Proteoglycan 4 OS=Homo sapiens GN=PRG4 PE=1 SV=1|Proteoglycan 4 OS=Homo sapiens GN=PRG4 PE=1 SV=2|Isoform B of Proteoglycan 4 OS=Homo sapiens GN=PRG4|Isoform C of Proteoglycan 4 OS=Homo sapiens GN=PRG4|Isoform D of Proteoglycan 4 OS=Homo sapiens GN=PRG4|Isoform F of Proteoglycan 4 OS=Homo sapiens GN=PRG4	1	1	4	3	7	674357	67890600	73814100	51659200	120334000	74416000	181163000	7466160	8407670	9629750	78531100	38196000	33786800	60153378146748	839554993278947	512610480556076	106620012283155	846400950222871	179766725944228	66152714187844	956280890824598	955553081568217	695812226520326	434437899036669	335263956554729	77657787264044	947257197994782	891510859772179	550906000735294	287621641811328	323583697799081	684954356535059	171779528089364	160208509518677	10022068598152	632420691433399	64042473839368	121259818068281	147910775647222	139206187132664	0.860219738102376	0.449110761293737
COL6A3	P12111|P12111-2	Collagen alpha-3(VI) chain OS=Homo sapiens GN=COL6A3 PE=1 SV=5|Isoform 2 of Collagen alpha-3(VI) chain OS=Homo sapiens GN=COL6A3	1	1	4	3	43	712214	35650100	43079900	32683600	93021700	138699000	2439050000	50421000	39372600	52895500	58935200	42121800	34889300	446784497976646	539147483176984	208381733907248	116579346300387	173582614558447	155507186505303	63190064466805	492750405551872	337247304638743	738604765348575	52715680530559	222444676498616	576797123714304	608311948959466	362408857803572	602365916711002	589863664213244	279916042189748	654278671368908	885141938354063	56543052455749	10638427068555	767393618384668	424916162231227	0.751631379119934	0.792698732939606	0.472259410452784	0.784950385669036	0.768658547688843
CALR	K7EJB9|P27797	Calreticulin (Fragment) OS=Homo sapiens GN=CALR PE=1 SV=1|Calreticulin OS=Homo sapiens GN=CALR PE=1 SV=1	1	1	4	3	2	564136	1955060	2596450	2868420	3023270	4169460	9556690	12028600	11654800	9781220	1723070	1880870	1992350	233553802407807	262914614670429	237127064898244	361163444705252	422196448721819	790034182526409	143695092101651	118015646404164	808595669296688	20583999995643	190455510907265	164703951217052	3015170894949	296642582318414	412401543708893	186613286449412	143469635420789	142207731061911	148783886732526	211994950866241	135569555977651	296479785950793	27725022647047	314619221089355	101699037770131	100054909769683	139099379873858	0.629430049846247	0.483910344716049
HSPA1B|HSPA1A	A0A0G2JIW1|P0DMV8|P0DMV8-2|P0DMV9	Heat shock 70 kDa protein 1B OS=Homo sapiens GN=HSPA1B PE=1 SV=1|Heat shock 70 kDa protein 1A OS=Homo sapiens GN=HSPA1A PE=1 SV=1|Isoform 2 of Heat shock 70 kDa protein 1A OS=Homo sapiens GN=HSPA1A|Heat shock 70 kDa protein 1B OS=Homo sapiens GN=HSPA1B PE=1 SV=1	1	1	4	3	2	612364	1209940	1743230	1094380	10516300	17044000	23845400	644863	1092590	1029110	901400	770074	674532	144297215288353	153328464207807	10432921455607	125417194665595	149913112094093	227322488785917	769062392701231	961004266268983	981069080134848	107500793312826	677330379504498	643043492689332	186287167784978	172998186588201	181445037306568	648031112144035	509430612267096	409185020909032	796297843248217	172628001809383	164486534652065	154837797307	986004554125939	122834844763302	151656615143647	140838039012108	147714630694739	527562934925155	414728095475472
ITIH2	P19823|Q5T985	Inter-alpha-trypsin inhibitor heavy chain H2 OS=Homo sapiens GN=ITIH2 PE=1 SV=2|Inter-alpha-trypsin inhibitor heavy chain H2 OS=Homo sapiens GN=ITIH2 PE=1 SV=1	1	1	4	3	17	806094	171240000	234321000	142014000	110970000	383749000	1126180000	58358900	25525600	31067900	131687000	129791000	122024000	204609759936699	234275993728709	118875801131683	132594867204949	383675292941727	942692619871836	697313742067848	255206972722101	260060381510205	157349015748564	129766070911454	102142751822303	264150438410088	2643300595595	20674385657907	685118172899016	130379482264622	169686554741321	722008297565677	458435735357164	436018541620223	226636234544198	188903289681664	195114159562006	135382505812523	13547456532774	105960457735702	0.351137085302766	0.668221530191856
TGOLN2	F8W8W7|J3KQ45|O43493|O43493-2|O43493-3|O43493-4|O43493-5|O43493-6	Trans-Golgi network integral membrane protein 2 OS=Homo sapiens GN=TGOLN2 PE=1 SV=2|Trans-Golgi network integral membrane protein 2 OS=Homo sapiens GN=TGOLN2 PE=1 SV=1|Trans-Golgi network integral membrane protein 2 OS=Homo sapiens GN=TGOLN2 PE=1 SV=2|Isoform TGN46 of Trans-Golgi network integral membrane protein 2 OS=Homo sapiens GN=TGOLN2|Isoform TGN48 of Trans-Golgi network integral membrane p…	1	1	4	3	2	59112	NA	198706	400447	1405310	1274860	3856040	45488400	19112000	9402180	370367	410894	558254	NA	250620285960983	355501054096011	125507895689703	16079322102011	342324024062205	406255798527834	241052353994661	834688460845112	330773870554599	518244903423411	495595885231539	NA	282771077226157	618272669812028	648499764673668	546403099024914	616190081727813	42064287533104	433009380521319	139944286512027	47642715876845	754420369128954	946692476012003	NA	0.374818985272948	0.81953337305285	0.859600020373812	0.724268751724964
LAMB1	G3XAI2|P07942	Laminin subunit beta-1 OS=Homo sapiens GN=LAMB1 PE=1 SV=1|Laminin subunit beta-1 OS=Homo sapiens GN=LAMB1 PE=1 SV=2	1	1	4	3	22	728698	31288500	36610500	26493900	253270000	1541160000	851767000	25184900	14219000	19618100	21092300	22645200	20242600	376403232544204	305567933128671	263860982376205	304685896436296	1286322437062	8483012216987	302976421730108	118678260093596	195382753703857	253742106582038	189007168962057	201602343250656	485935172038156	344767676268646	458896062763602	157431316215189	437114550910062	152695914509733	313705979473745	213185223180247	327579706039753	365475152847216	275141843623463	385102917899788	132959838241397	0.943340945568394	125561494177811	430757918804406	119601715056343
COL18A1	P39060|P39060-1|P39060-2	Collagen alpha-1(XVIII) chain OS=Homo sapiens GN=COL18A1 PE=1 SV=5|Isoform 2 of Collagen alpha-1(XVIII) chain OS=Homo sapiens GN=COL18A1|Isoform 3 of Collagen alpha-1(XVIII) chain OS=Homo sapiens GN=COL18A1	1	1	4	3	6	664059	4821580	4732470	3594560	108204000	138185000	60609800	5317300	3667360	5568920	3215010	2548820	2350010	424858432949377	458309554290333	421230519682236	953450567632485	133823364457904	710259323862624	468539305688533	355160439901827	652596998149648	283293880951177	246836970581174	275387233363319	548490655384765	517103736725737	732586626704966	492648263553235	454754874601251	12784809714065	485132080488761	637985066393392	109414740433186	408039784314773	359325942677696	526047591563485	134420876705896	126728754548804	179538038903537	120735350446414	11144866066551
YWHAE	P62258	14-3-3 protein epsilon OS=Homo sapiens GN=YWHAE PE=1 SV=1	1	1	4	3	4	583318	2214070	3020370	2108190	11292200	27931800	66658200	11753700	2400970	3839510	2540730	2588550	2833380	228210892711172	340079408095806	181653821396596	11639212141771	314498886263949	57436553429333	121148941526659	270337891203987	330834347848365	261880727094472	29145851396564	24414037846147	294619412965744	383706451378962	315924782338627	601398525044616	106872146104341	103386943550745	125439290446446	485615845943031	554678528997928	377197541440155	424282493159603	466359520463379	0.694394460567377	0.904365505447858	0.744609517083668	141744836221274	251889125352477
PON1	P27169	Serum paraoxonase/arylesterase 1 OS=Homo sapiens GN=PON1 PE=1 SV=3	1	1	4	3	6	644081	57471800	78401800	40584300	3615250	6296780	13780400	12377600	6679980	4195650	51166100	79249200	57780900	610057804132558	701037974864995	427588839615695	383755420291383	563033233850551	1451878003425	131387071162399	597297466555446	442046090466903	543123385939312	708615091460542	608769104874311	787582354170032	790970541625868	74364475268093	19828656865258	191328404194014	261340940952089	136039991540671	107294287607684	741136695159141	782282866509154	103154638924306	116287715129807	0.763496787331061	0.766781358428559	0.720902870133268	0.019222263847783	0.0185477266159993
CD5L	O43866	CD5 antigen-like OS=Homo sapiens GN=CD5L PE=1 SV=1	1	1	4	3	7	713704	24655800	23271700	31796500	4642530	7442990	12322500	8754080	2672290	3266010	43385800	346711000	36780000	276731302020409	18843804684641	349864312697448	521067404654811	602681582478874	13558734430564	982538776430221	216383464984162	359366705113138	48695272200444	280742462562536	404698926643251	35725908076477	212611797535974	608469483257829	269235722135875	204801596922098	244059928302794	101733424492532	388695935032944	602516022472824	701377957727331	408682904236051	773060149045274	0.462136201440448	0.275026203069125	0.787092031595841	0.0348272669944738	0.026492323679474
LRP1	Q07954	Prolow-density lipoprotein receptor-related protein 1 OS=Homo sapiens GN=LRP1 PE=1 SV=2	1	1	4	3	20	646642	22124200	26259000	19565600	154197000	125079000	415518000	25399600	14422300	20657700	16452700	20586400	19251200	229486957453748	299502964637812	165378784561555	159943412093977	142661682904653	35121775873701	263461590680893	164496805167597	174609790542444	170658377021509	234802842119648	162721309714571	296266807798213	33792466407222	287619914155113	826428206241831	484789005137563	632198981807604	272791776621761	295490413277335	292751651684944	245806252918565	341807600333922	310831958424434	0.953141399294816	10871619050535	0.925322851655986	26587620218683	155964981076879
COL5A1	A0A087WXW9|P20908	Collagen alpha-1(V) chain OS=Homo sapiens GN=COL5A1 PE=1 SV=1|Collagen alpha-1(V) chain OS=Homo sapiens GN=COL5A1 PE=1 SV=3	1	1	4	3	7	657847	7120710	6571090	3994080	130608000	44014000	271633000	17811800	18406900	20731500	7342630	5774600	5823050	638886663623125	831511708229364	351791451929639	117184535478188	556957161232111	239249507926741	159811612537547	232922587610382	182599359193589	658797842198188	730723138831043	512883871669793	824800304455741	93818208115343	611821083778998	605492931447649	189263649916715	430653893621916	165471155003042	41840564383299	306147002607746	948893525462052	106372955428298	979716169658827	0.841876790441222	0.957605998766091	0.624488094334563	618028925314669	193182123331315
C5	P01031	Complement C5 OS=Homo sapiens GN=C5 PE=1 SV=4	1	1	4	3	20	676017	121669000	165742000	103970000	36841700	37395600	96321000	66268800	43381300	49812400	121679000	96823900	69848300	118025974398208	174524644510554	101785567199123	357385820626985	393771874133223	942972743886379	642845728344934	456800687870647	487658304082868	118035674977189	101954584400004	68380771697552	152371093591575	196913516164597	177021231457561	184661386680613	133810474701734	169736977623526	66561136245976	820564411003269	817610361564668	17001161902061	148417504329227	130621669789946	102663829499234	132675399074084	11927247547896	0.124420220859521	0.0901581490043851
LPA	P08519	Apolipoprotein(a) OS=Homo sapiens GN=LPA PE=1 SV=1	1	1	4	3	4	634855	4800150	6969870	9315760	3469160	5344690	10717500	1636250	1118780	779222	67981300	48725700	2039980	39414483341013	559297371325395	141383641052839	284855992057142	428884766509149	162657600988412	134354027200676	897765256871971	118261144070345	558200851296398	390999486733465	309604154760289	508839512712226	631046762926591	245888557050189	147185197233829	145742441166625	29278693109918	139112018877739	161268193937774	198277228036236	803999557641564	569186450579926	591409114941901	0.0893976854497829	0.110868198335297	0.432000018271097	0.0258588722700386	0.025605395388125
RPS8	P62241|Q5JR95	40S ribosomal protein S8 OS=Homo sapiens GN=RPS8 PE=1 SV=2|40S ribosomal protein S8 OS=Homo sapiens GN=RPS8 PE=1 SV=1	1	1	4	3	2	546996	903557	1644750	1134550	2420670	3822330	26245100	820614	596205	601097	1000120	627036	777723	109607007366349	186519466165284	824739140816855	293642121660838	433463414566073	190783669513485	995455126161709	676113928105019	436955818013829	121320691674386	711077184899923	565350666619811	141502238493388	21044709197805	143435206342204	151724993673788	147298344749982	343414416303072	103070801216632	121452318684704	732602318801776	174743163168661	103513051217234	107993879357432	131028016898117	194869462260471	132817903380867	140494067419892	136395086116373
FCN3	O75636|O75636-2	Ficolin-3 OS=Homo sapiens GN=FCN3 PE=1 SV=2|Isoform 2 of Ficolin-3 OS=Homo sapiens GN=FCN3	1	1	4	3	4	680567	35783900	60958800	32976100	6790480	7310130	22105200	10579100	2081510	2949690	38363600	23094800	18665500	292342505337523	729484726856912	337299116826584	554759524714843	874792185269153	226105101490929	864277118541073	249091149071165	301711794879384	31341779229672	276371973690673	190921808980644	377413086133823	823066581551345	586616616414592	286644453124642	297269473178855	406993699458986	894884487909732	447449702793757	50585151044149	45142848811199	402320688599765	364700848926826	0.93809017738404	20457973076551	145808215445308	0.0712477536569839	0.0738886867124507
IGHG2	A0A0G2JN06|P01859	Ig gamma-2 chain C region (Fragment) OS=Homo sapiens GN=IGHG2 PE=1 SV=2|Ig gamma-2 chain C region OS=Homo sapiens GN=IGHG2 PE=1 SV=2	1	1	4	3	2	709378	24185000	24000600	15324000	1993770	2921530	16873200	27971200	15337200	15488500	18498400	30274900	17362300	269322297883832	250063099536988	13207432894282	222024692103307	304395243114879	145426557499217	311485129566601	159798828788392	133492119801023	20599675812174	31543525295919	149642007400413	34769408400477	282142412213126	229698188031421	114720241136619	103438753892242	261770708603697	32251601330628	287051301159359	223813558433736	296705571159246	459185953208199	285847737487015	11718488555719	0.9509171368464	0.774162032529343	0.0386646737667919	0.0348624238797069
ITGB4	P16144|P16144-2|P16144-3|P16144-4	Integrin beta-4 OS=Homo sapiens GN=ITGB4 PE=1 SV=5|Isoform Beta-4A of Integrin beta-4 OS=Homo sapiens GN=ITGB4|Isoform Beta-4B of Integrin beta-4 OS=Homo sapiens GN=ITGB4|Isoform Beta-4D of Integrin beta-4 OS=Homo sapiens GN=ITGB4	1	1	4	3	2	568495	1386960	1471130	1500290	2708300	22349200	6543770	1291710	1131570	1844840	683663	1040560	825600	192968047979637	110738611521353	143253659506784	376806371015208	168232540741676	624825200108452	179715894658662	851783939143496	17615266462117	951181826338922	783276594214371	788315734216723	249121031610263	124944700108161	24914081548598	194695992302351	571683190590357	112469784197923	186080324135307	153008435600961	295338442113389	137002615785529	114023276144887	150584901235852	181836697191424	0.911987697401017	181851137700902	142111149620047	417279033186709
BASP1	P80723|P80723-2	Brain acid soluble protein 1 OS=Homo sapiens GN=BASP1 PE=1 SV=2|Isoform 2 of Brain acid soluble protein 1 OS=Homo sapiens GN=BASP1	1	1	4	3	3	597288	602331	692557	450868	394668	59230000	10204200	7140910	1620660	2522180	632726	816242	770234	996491864499054	429760138684094	439177682705204	652935763190194	367546541501406	993962070907771	118138676576831	100568627038607	245678373219082	104677712330434	506511774655057	750263011038175	128646728758655	48489186299734	763799587313385	337372152125661	124898654332647	178915158345908	12232242046307	180654360649097	411905594295254	150771598096164	737340198580269	143316030004593	0.897643681272303	0.338337493008843	0.532947770942935	0.235404338310829	871491167656849
EEF2	P13639	Elongation factor 2 OS=Homo sapiens GN=EEF2 PE=1 SV=4	1	1	4	3	3	573864	5712290	5646910	5100630	17329700	23488800	74628500	2012960	1922170	2594410	2978580	4433850	5032570	719508757575896	605462162358847	377678134665052	21828147583829	251847109998468	552589634473601	253548462814384	206095228119681	192104098779241	37517604938482	475397767730454	372638605460757	92888312762973	683133798261316	65684212735396	112786119897746	855819918965399	994672380826947	262527586856579	370214874808805	322082696728272	540381436256415	692046862487493	71181818609431	134222576241579	0.987120721573479	0.949129550263413	162974685691584	123665024054764
HMCN1	Q96RW7|Q96RW7-2	Hemicentin-1 OS=Homo sapiens GN=HMCN1 PE=1 SV=2|Isoform 2 of Hemicentin-1 OS=Homo sapiens GN=HMCN1	1	1	4	3	8	650722	6908410	7125300	7121810	86027700	78567400	270516000	6977490	5708640	6883640	5767070	4948940	5377470	731064085980268	836133492224044	573509441991611	910365219630635	921965875639808	217842767793303	738374292968493	669892509655713	554329943549622	61028482072347	580743896398363	433040170831098	943801013584593	943396770115541	997423804450419	470386048186993	313299906829871	392121333751236	764522960140611	120334747126475	929392367108563	879018232877057	845401511517244	827197891978544	111639380900887	111591564157772	117982259419	556405497007914	370593028947383
PGM1	P36871|P36871-2	Phosphoglucomutase-1 OS=Homo sapiens GN=PGM1 PE=1 SV=3|Isoform 2 of Phosphoglucomutase-1 OS=Homo sapiens GN=PGM1	1	1	4	3	3	574337	2856690	6101200	3074300	22315500	23748800	50090700	4802970	1787140	2437100	1634550	1751680	2718810	300666907359233	658134508445439	270784828201212	234870860022438	256177552189226	441199674526834	505513071435534	192778224844814	214660151842427	172036550491665	188953165894202	239473213011657	388159858155917	742563209515164	470937727884616	121357860886932	870535508454598	794168227747756	523415229165023	346293153062923	359900288566779	247791292636405	275063230183911	457444251900209	141116592681758	269960913721066	171210716739471	441199868138647	316485597828742
ANXA1	P04083	Annexin A1 OS=Homo sapiens GN=ANXA1 PE=1 SV=2	1	1	4	3	4	587758	3030440	3954070	2871180	16690900	38462200	53724100	3362270	1911760	2902580	2859770	3892430	3017380	354034460122844	374014397026056	259822410207158	194993260729939	363812895100379	486166842490209	392800861999325	180832854162555	262663898264509	334095751120466	368183886328804	273052523391384	457057170110843	421994786015038	451872345763558	100753090474027	123629896886753	875110028365828	4067114478677	324835334985206	440383610884914	481211799457015	535973285210647	521587804002764	0.876280401120002	0.80905800092826	0.866339937965964	193166116425325	237026049953611
HSP90B1	P14625	Endoplasmin OS=Homo sapiens GN=HSP90B1 PE=1 SV=1	1	1	4	3	2	562346	2233000	3827050	2085000	6513550	7769550	22422200	3319140	1103210	932838	1451110	1950250	1889820	22463889051349	393836836373516	201399152650004	65526047707306	79955448505921	21658571129731	333904132135668	113529934611679	901068502444723	145981074972249	200697741115859	182545873698336	290007971425462	444360144453753	350265042458	338573332654983	271702404929707	389858606946934	345728958787617	203937135822023	151073597621572	210262523658179	292160063583442	348701049195595	0.99263385922229	152094758949435	11988806346832	115886246909405	0.929977908675075
COLEC10	Q9Y6Z7	Collectin-10 OS=Homo sapiens GN=COLEC10 PE=2 SV=2	1	1	4	3	2	599629	2326740	2997430	1710240	14180800	8890970	19692700	867956	831183	1126090	1370640	1396620	1777820	238622247902799	326258079342128	153208110907424	1454332831799	967745967608411	17641274708033	890145060473973	90470893119048	100878310419439	140568004102518	152016413651295	159262117441667	30806043376144	368112055237453	266453183967245	751454316077782	328856771706757	317546468843502	921668512932795	162515506426275	169133081843413	202465855891301	221293597183289	304224172937455	139208923205439	166345551756999	120407091465259	339573456097503	148606546186864
HPR	P00739|P00739-2	Haptoglobin-related protein OS=Homo sapiens GN=HPR PE=2 SV=2|Isoform 2 of Haptoglobin-related protein OS=Homo sapiens GN=HPR	1	1	4	3	3	640757	10726200	12986600	12891700	2310980	7953190	12624100	2877650	1082980	1120200	17217600	27991100	7247320	116669906730696	111789826934809	137686198939985	251367512312378	684617785778919	134828171927539	313004752012443	932238975358131	119639830319175	187277487472397	240949919510489	774029758140299	150620415280833	12613077055621	239458119277217	129881687271838	232644932058643	242693402856649	324089451414364	167460808628561	200588740324559	269743438646387	350756034488563	147855979050048	0.558383981596249	0.467595323872023	0.887725464162737	0.0481500821386439	0.0862467436561536
IGHV5-51	A0A0C4DH38	Protein IGHV5-51 (Fragment) OS=Homo sapiens GN=IGHV5-51 PE=1 SV=1	1	1	4	3	2	58799	17297100	13602400	8783620	368120	1101460	2684740	10951100	2970210	4024760	12280100	24346500	13811300	182767691728072	135517465516555	834387288582552	388969495920923	109735831594325	255032996549159	115713458838955	295914935049644	382326259969752	129756174803285	242558370155179	131198448462026	235952409660741	152902306212494	145113172134183	200980683473336	372901283255737	459064488440244	119811316458497	531560636473556	641010127444509	186893135151647	353097491049114	250616657088318	0.941487339277653	0.610104324225387	0.579024450410114	0.00801944634520082	0.0148793495048625
TGFBI	Q15582	Transforming growth factor-beta-induced protein ig-h3 OS=Homo sapiens GN=TGFBI PE=1 SV=1	1	1	4	3	13	715314	31547000	46821400	31331200	112481000	72794200	661106000	13653000	9911060	12701400	21449500	23625300	27316800	362569829491395	574829388729423	222049021595032	129274469810193	893699152290348	468535965652785	156913997592354	121678731551398	900167705956727	246519211261789	290049352594096	19359835285936	468076300192388	648571303192724	386178436966431	667961667188445	303694386684534	843374097856286	162470924393251	218575057652652	150922569630035	355071720769166	422231146325209	369813611214013	126570868675115	175377888624384	104425155066277	18062116886279	0.821209326740505
COL6A2	P12110	Collagen alpha-2(VI) chain OS=Homo sapiens GN=COL6A2 PE=1 SV=4	1	1	4	3	11	705809	12334600	13337000	9783160	19614600	31800300	747564000	17749100	10559800	11570300	12659400	17210200	10381100	1601265260703	158667184116508	633449476615254	254634747641472	378320765918887	48403994674155	230417015863859	125627482254893	749164940497905	164343046725014	204745742826867	67216547226976	206722749079222	179021783496186	110166902344035	13156986898375	1285599216261	871281573530432	238576966604283	225668313817208	125605370142118	236710023930468	298052827650937	128397755953033	0.873316413249763	0.75629151872661	0.465408690830919	0.555827196495902	0.543111438592327
P80748	P80748	Ig lambda chain V-III region LOI OS=Homo sapiens PE=1 SV=1	1	1	4	3	2	652611	33822400	24478600	15579600	198706	1536520	2707100	20893800	4915300	3797690	27074200	55079000	30272800	374683131429426	211971852429958	162407082183848	2201256750373	133054582654105	282197368468955	231460641807209	425639230286443	39588420237925	299926854302077	476955285841088	315574027416312	483714527902125	239164634352726	282451652790532	113739018311329	452142421430695	507960900543359	239657551347126	764588175048415	663741441774017	431996937345502	694314175451289	6028128285211	0.80242905428678	0.396747751602228	0.468556141188102	0.00188680487424875	0.0075005441164872
FLNA	P21333|P21333-2|Q5HY54	Filamin-A OS=Homo sapiens GN=FLNA PE=1 SV=4|Isoform 2 of Filamin-A OS=Homo sapiens GN=FLNA|Filamin-A OS=Homo sapiens GN=FLNA PE=1 SV=1	1	1	4	3	24	663128	15055700	18622400	16017300	283858000	255449000	473315000	39078700	18962900	20798500	27460400	30074700	16313700	137332589103556	19369084401165	168827509428244	258924886107967	265691492030737	498889279872572	356461609211204	197232371010639	219222899917173	25048372575299	312805762221689	17195166105146	177295861306516	218538449112361	293617793222439	133786585127901	902865517023101	898010669803106	369085282689097	354294265850475	367550214902269	360781973431423	455358146393886	328463872695671	0.491421064140879	0.605735500124427	0.813837205971848	370823918544064	250252391613661
THBS3	F5H4Z8|P49746	Thrombospondin-3 OS=Homo sapiens GN=THBS3 PE=1 SV=2|Thrombospondin-3 OS=Homo sapiens GN=THBS3 PE=1 SV=1	1	1	4	3	2	599117	1977300	2016810	2077310	4949420	5530390	14561200	1846040	1180370	2088060	1016290	1001140	1580610	221492122825663	245436236863366	152384886224854	554421454789759	673022302540542	106816354097239	206788711081316	143645445483913	153173472197539	113842223995597	121834002297385	115948546445099	285945506054448	276921993054392	265021465786711	286469772268386	22870458685258	192271571185672	214111892877468	258034507163843	256811412698225	163971619750876	177356405009465	221486133753558	161226489699759	156138704457622	149428753798076	161522090083579	128951974889418
ATRN	O75882|O75882-2|O75882-3	Attractin OS=Homo sapiens GN=ATRN PE=1 SV=2|Isoform 2 of Attractin OS=Homo sapiens GN=ATRN|Isoform 3 of Attractin OS=Homo sapiens GN=ATRN	1	1	4	3	5	646191	34485400	38580700	25949600	7985040	10495600	23068500	29187600	12923900	15725300	23738700	27396100	18998400	334927747626368	402450951197442	256136783624221	775519919127068	109483866373287	2276987465331	283474662512814	134814449923942	155217335277845	230554069913008	285779845987767	187524627354811	432390475403417	45407931989389	445462457069543	400711431173189	372045061975004	409862292370252	29351358812597	242171132036243	260238163802614	332076473534603	416015932767547	358211516830537	120708144514508	126762903636263	124357379966732	0.111864474575997	0.10386183706958
IGLV2-23	A0A075B6J5	Protein IGLV2-23 (Fragment) OS=Homo sapiens GN=IGLV2-23 PE=4 SV=1	1	1	4	3	2	634207	20765000	12940100	23060200	1936230	2289440	5323590	5265040	2193800	4434500	8973110	22804600	17983200	23318385910076	154611207422139	171867270730131	217432017099285	273547409000349	396766239575642	591246012771425	262120128007271	330502516046161	100764961133427	272474458526511	134028477766632	301039494062638	174445486351391	298904419841559	112347204250801	929561277893196	714187157213722	612184302947599	470854038011632	554122178131947	145135902227471	396646991069101	256022608851442	117583167913626	0.681367505526098	116749228196092	0.0438817512073674	0.0363077808660475
COL4A1	P02462|P02462-2	Collagen alpha-1(IV) chain OS=Homo sapiens GN=COL4A1 PE=1 SV=3|Isoform 2 of Collagen alpha-1(IV) chain OS=Homo sapiens GN=COL4A1	1	1	4	3	2	592276	1095330	1303890	936863	5818820	6257410	18866100	930782	504356	413650	1100870	774818	933308	103557936400606	14747799487182	876095425865594	550140132641827	707751635407032	17642391591858	88000751516738	570457719451577	386819495389724	104081715506135	87636691001997	872771013183106	133692910394527	166397190543241	152366878162265	284257611519319	240506213180436	317566572975466	911171958244796	102472985482146	648543508513888	149913159449967	127574635733467	16671763751142	0.891802366683802	110995719891272	101636760055822	18961484939832	160430354521815
FCGBP	A0A087WXI2|Q9Y6R7	IgGFc-binding protein OS=Homo sapiens GN=FCGBP PE=1 SV=1|IgGFc-binding protein OS=Homo sapiens GN=FCGBP PE=1 SV=3	1	1	4	3	6	64528	41676200	33762800	28680100	21257200	19509100	40613800	14197800	28264400	63478400	22751600	50256600	57951500	576374436548523	347243963268872	201635880405238	293983296764083	200647375330504	285535940237386	196353049827686	290693967189236	446285859209553	314650583080448	516879552774604	407428904477466	744097252006754	391790110594203	350676749538929	151901278976749	681834389511228	51397039641928	203306664812756	52218205949021	748245112724492	453204127189717	752432798515836	778274981436636	0.988921872457549	0.520697810312103	0.466057234919364	0.201880193522095	0.0906173137130834
EFEMP1	A0A0U1RQV3|Q12805|Q12805-2|Q12805-3|Q12805-4|Q12805-5	EGF-containing fibulin-like extracellular matrix protein 1 (Fragment) OS=Homo sapiens GN=EFEMP1 PE=1 SV=1|EGF-containing fibulin-like extracellular matrix protein 1 OS=Homo sapiens GN=EFEMP1 PE=1 SV=2|Isoform 2 of EGF-containing fibulin-like extracellular matrix protein 1 OS=Homo sapiens GN=EFEMP1|Isoform 3 of EGF-containing fibulin-like extracellular matrix protein 1 OS=Homo sapiens GN=EFEMP1|Is…	1	1	4	3	3	603766	1358690	2244300	1782520	8567020	8981420	27067400	43827300	15890200	10947500	1763680	2412750	4285750	144880119830834	248588533789212	150919657345246	913520291010571	994821560907678	229170092522199	467340193558642	176006840423176	926886065114039	188065099281841	267246796283884	362859278699474	187039695379435	280478681987373	262473200568244	472016274744601	338057525316143	412510744542887	483890503196849	316166225619359	155402183143867	270877868206844	389036969527712	693137613189544	0.480776147332475	0.720956371647331	0.674674185558468	121329413838902	0.86895989788976
NRXN3	A0A0A0MR89|A0A0U1RQC5|A0A0U1RRJ0|Q9Y4C0|Q9Y4C0-4	Neurexin-3-beta OS=Homo sapiens GN=NRXN3 PE=1 SV=1|Neurexin-3-beta OS=Homo sapiens GN=NRXN3 PE=1 SV=1|Neurexin-3-beta OS=Homo sapiens GN=NRXN3 PE=1 SV=1|Neurexin-3 OS=Homo sapiens GN=NRXN3 PE=1 SV=4|Isoform 4a of Neurexin-3 OS=Homo sapiens GN=NRXN3	1	1	4	3	2	575017	1111300	1607060	1409390	3154780	3840460	11749000	13555500	5195660	4334240	1215750	1157220	1381550	112034878950019	180978123848104	124141006073377	3180467879186	432491161197273	103486804955059	136658760155402	585106218157778	381765809437752	122564927637438	130319654822784	121688820653385	144636611670054	204194879271887	215900882356909	164334893822399	146967956285605	186278316217204	141498371270643	105104338068103	640070473268068	176535287207118	189709153812632	232451265961407	0.762412402160128	107635754610746	113806254478445	0.866246517470136	0.774701448675267
CLTC	A0A087WVQ6|Q00610|Q00610-2	Clathrin heavy chain OS=Homo sapiens GN=CLTC PE=1 SV=1|Clathrin heavy chain 1 OS=Homo sapiens GN=CLTC PE=1 SV=5|Isoform 2 of Clathrin heavy chain 1 OS=Homo sapiens GN=CLTC	1	1	4	3	5	582785	4012360	4399430	3002710	20069400	33516600	72259000	7866520	2272330	3691150	2901420	3434500	3054210	39518465404355	48711404486164	275346126450464	197667180807844	371102770040883	662609301303959	774787901565829	251597106343424	338475528654992	285766147338483	380274987231824	280068635621246	510181917279196	549603407678415	478870548375249	102134705974588	126107122129039	119270997892302	802226114352977	451951226998321	567489771111064	411600690890156	553574563575713	534990055427356	0.953628786373716	102731518483906	0.89510177528949	190909541099791	235718628504793
ACAN	A0A087X1T7|E7EX88|H0YM81|P16112|P16112-2	Aggrecan core protein OS=Homo sapiens GN=ACAN PE=1 SV=1|Aggrecan core protein OS=Homo sapiens GN=ACAN PE=1 SV=2|Aggrecan core protein OS=Homo sapiens GN=ACAN PE=1 SV=1|Aggrecan core protein OS=Homo sapiens GN=ACAN PE=1 SV=2|Isoform 2 of Aggrecan core protein OS=Homo sapiens GN=ACAN	1	1	4	3	6	690781	4679520	6163220	4748570	85157100	116366000	321044000	4387650	2565250	3136200	4527620	2275990	3501780	472345853868019	729481099577883	397463882950621	859566859686982	137731247032363	268719624724916	442884801373647	303623980758785	262505602678225	457013226760419	269387055439894	293105308764286	609796739016866	823062488947287	691252679097204	444138516676542	468034533630173	483700692566692	458569051728773	545408620331036	440118211710016	658254875997335	392152591296189	559892845673442	108913115023536	147003573149306	123461602418899	793256281284198	835935906748762
APOD	C9JF17|P05090	Apolipoprotein D (Fragment) OS=Homo sapiens GN=APOD PE=1 SV=1|Apolipoprotein D OS=Homo sapiens GN=APOD PE=1 SV=1	1	1	4	3	2	584698	4205170	5226780	5140140	2097990	1608460	4166840	6284750	6819380	8413010	10734700	15102500	4307890	443566844439057	502014667684905	507361190047213	221298735595635	154487181856604	411290918367269	662923669099789	654978549798745	830412161046023	113231022883735	145054441141798	425213359362292	572643144975118	566415554990904	882381511714998	114345139138613	52497409026664	740331869190045	686400340144388	117655708979049	139227319940226	163091281746334	211158902493997	812247034335281	0.351118182923955	0.34729971395521	0.541035365144422	0.0701111291261175	0.0321889732329876
SAA2-SAA4|SAA4	A0A096LPE2|P35542	Protein SAA2-SAA4 OS=Homo sapiens GN=SAA2-SAA4 PE=4 SV=1|Serum amyloid A-4 protein OS=Homo sapiens GN=SAA4 PE=1 SV=2	1	1	4	3	2	633611	29694600	31517900	22872200	3955360	3853180	13164300	9785810	3809630	2826020	31405900	8804510	11141000	2214775441644	405589060678349	238301491495463	295011018530675	495847647471627	137156562311178	729875858391568	490243402394214	294438130567242	234241296541214	113301106375524	116076149944078	285926685057034	457620001347375	414444057674453	152432303196487	168497583109427	246884552060152	755723563383189	88063853539502	493656448328613	337387337126294	164934882967311	221729883300314	128952706239317	206386254543583	186913938484839	0.0687468468064049	0.0759922751960374
ANXA5	P08758	Annexin A5 OS=Homo sapiens GN=ANXA5 PE=1 SV=2	1	1	4	3	4	580962	2218800	2271320	2265300	17462700	22302700	81655500	2774060	1368230	1760490	1562550	2153860	1465300	239687418975453	252695292130818	188486312303126	188642035845622	248128281871599	67942189000432	299669768110261	152222178976168	146483144813724	168795554588108	239627301264852	121921596882431	309435565651094	285112275296512	327807566779278	974714102098215	843182699557948	122297297443936	310282224560167	273441143916537	245594376208804	243123153441121	348830670363414	232895917564053	127275235316505	117270721139096	134831899857973	400913729647831	346812998936421
PTGDS	P41222	Prostaglandin-H2 D-isomerase OS=Homo sapiens GN=PTGDS PE=1 SV=1	1	1	4	3	3	646721	1378950	2124230	2024880	3676160	4113530	10874200	97412300	16035200	13620700	2223430	1856130	1811320	115334526839075	254672855792087	20193302511151	307471753279477	493169022415852	108443962193689	814750464397262	192245198363515	135833686694339	185966312781323	222530482961529	180635557191033	148896444811752	287343530458623	351193531272058	158870769484086	167587340113911	195201298273099	843603904887731	345335662033928	227739441246032	26785490001523	323942460387548	345051942497664	0.45963855628441	0.887020275498496	108412318302426	0.490428977090629	0.517336751450915
HIST1H4A	P62805	Histone H4 OS=Homo sapiens GN=HIST1H4A PE=1 SV=2	1	1	4	3	5	768057	9285390	10314900	6953650	32569900	118010000	657193000	7973600	6638380	8366610	4445970	5980040	6370120	136559935184967	104114220959162	468429937360649	479004482631408	119114283370568	442715517496361	117267481407981	670049891061359	563613440167535	653867392790509	603599846731066	429120665057893	176298367973853	11747050045168	814673893804112	247501794653646	404770880009071	796896775374053	121420372930141	120363018007814	944957124158341	941791997161725	878673415153707	819710810798593	200641518149281	133690741549442	0.927163471381002	281676662096748	46066134815091
HAPLN1	P10915	Hyaluronan and proteoglycan link protein 1 OS=Homo sapiens GN=HAPLN1 PE=2 SV=2	1	1	4	3	3	606757	1098090	1682400	998937	3883070	5501900	173218000	5232620	750268	959465	2468160	1540670	1062930	105557655653629	243593376139643	717711796815072	373273380086275	796615784702035	124452895448575	503003487989412	108630715126924	689352130445837	23726031871528	223072400628307	76368920181017	136274540506144	274842721178906	124821455143311	192870494572972	270703783860934	224017697933412	520816771738728	195136524838657	11557712437178	341735758463915	324731341712781	145880715096643	0.419653180956817	0.846369554996632	0.384383763159248	0.593938649579327	0.833623827109259
APCS	P02743	Serum amyloid P-component OS=Homo sapiens GN=APCS PE=1 SV=2	1	1	4	3	4	64374	21459000	39561300	18242300	5003200	4662210	10026300	6384300	3372880	3339390	47611200	19844200	8803450	170280906631612	400288165043119	227206590068308	397012643673647	471730576585117	124876875942281	50660533678559	341273908114909	415918724507439	377803173578404	200787092556328	109646363415624	219832016583778	451639080994941	395148265868402	205136580913863	160302186445197	224780871291703	524546175822612	613040283955069	697331422184195	544165390875276	292290134417247	209447637401507	0.752102074953941	154517387969797	135190421892353	0.0701825196128681	0.0548435159348771
C1QC	P02747	Complement C1q subcomponent subunit C OS=Homo sapiens GN=C1QC PE=1 SV=3	1	1	4	3	4	718928	76803100	75022200	67822400	10412100	10519200	19027000	4729280	3726850	7297020	67565400	69435800	63399400	809056171253954	835842345127914	577881318336456	109682731044884	11719721358304	162119710360998	49818993889412	415218301241496	62174319067557	711744758131404	773602772350489	540195110372683	10444885053442	943068273251503	100502719023134	566731079988903	398256346210281	291818717224694	515832756398325	745868755986821	10424177557781	102515513790841	112615036871679	103188638527415	101221270117514	0.913926461972796	0.973970782611235	0.0549218487690711	0.0385949802123295
C1QB	A0A0A0MSV6|D6R934|P02746	Complement C1q subcomponent subunit B (Fragment) OS=Homo sapiens GN=C1QB PE=1 SV=5|Complement C1q subcomponent subunit B OS=Homo sapiens GN=C1QB PE=1 SV=1|Complement C1q subcomponent subunit B OS=Homo sapiens GN=C1QB PE=1 SV=3	1	1	4	3	2	545777	5291590	5864340	5059910	1674800	3196140	4160840	1247780	3920540	6390440	3728030	4122350	4457560	781026402229973	525722285910432	382407162530299	24719659279248	286525342474987	314459154044749	184169431905064	351465851366613	482963141186329	550248575249671	369557574308936	336884029836214	10083021778762	593164501982138	665066656227149	127726571601814	973662534304953	566032759055451	190691578225731	631348369151476	809738427873992	792545568617783	537972992658215	643519419426896	156685586702911	0.921750741431233	103348342901515	0.198481301023618	0.151302743151415
MBL2	P11226	Mannose-binding protein C OS=Homo sapiens GN=MBL2 PE=1 SV=2	1	1	4	3	2	593762	2019740	5916630	22661700	2684480	3263040	10161000	1101550	4198850	4191230	2714280	2726700	15744900	444127455739616	677055171944236	900597385744621	590299381298525	373398050623567	403807747721975	2422235529672	480485193212698	166563443212752	596852204028699	312023286455355	625717213572259	573366892077239	763911107906039	156628157271148	30500791026365	126887098060586	726862012541395	250801618493182	86310957937089	279261105344551	859670684668409	454219079414981	119525160690818	0.666961084404544	0.888609000550825	182195531456982	0.354796221045152	0.147599656849447
HSPA8	P11142	Heat shock cognate 71 kDa protein OS=Homo sapiens GN=HSPA8 PE=1 SV=1	1	1	4	3	10	668685	6266240	7895030	6531290	81037300	175776000	378070000	8185500	8045560	8522990	6815270	7598150	4665190	7615313975144	729365580412839	58173701528949	984840164433434	16238692476488	336744063378746	994777610553397	743271974792536	759136214123423	828254597260552	701938952076662	415524912591291	983134199359344	82293215042096	101173285825024	508867279916109	551818779235408	6061460410298	103000650313044	133516114665654	127277158885581	119296903303804	102182778804684	793740061344443	0.962132964928018	0.805353074214143	0.990120713182119	497997104667487	540031094956006
THBS1	P07996	Thrombospondin-1 OS=Homo sapiens GN=THBS1 PE=1 SV=2	1	1	4	3	20	766097	14530200	15857000	18826600	857812000	297114000	434594000	11290200	7635410	11874800	46598700	26127900	50216800	120577441749237	213860231852748	168216431270016	711846887598222	400711792436761	388311494010398	936906190442828	102977268896436	106101817537165	386694748512766	352381834636149	44868913589284	155665028443812	241295264287755	292555031466888	367811552057531	136168778642644	698968446300532	970085633956354	184981074333796	177890840108585	556972290573407	512969895129596	857090709741563	0.279484331767301	0.433226694346571	0.52525958008737	660376751739062	244480346594006
KNG1	P01042-2	Isoform LMW of Kininogen-1 OS=Homo sapiens GN=KNG1	1	1	4	3	13	709698	62786100	129512000	52207500	14205800	19427400	43222700	155494000	35200900	39391500	131689000	115620000	40382500	52244925251735	124540568361945	652456345280905	118207845230249	186816622227659	540169992341579	129388071676586	338496825996973	49229007566217	109579699351859	111181824958368	50467496745307	674480040161212	140517239213199	113472498009444	610780376749429	634835104906455	972316776889052	13397019981205	608051730275276	825376013054517	157832130855366	161849798949201	964035434427052	0.427340134423763	0.890295521271052	0.71894421873723	0.0386981011685849	0.0402221715861014
GNAI2	P04899|P04899-4	Guanine nucleotide-binding protein G(i) subunit alpha-2 OS=Homo sapiens GN=GNAI2 PE=1 SV=3|Isoform sGi2 of Guanine nucleotide-binding protein G(i) subunit alpha-2 OS=Homo sapiens GN=GNAI2	1	1	4	3	3	579825	1830070	1630040	1314780	21111300	23179600	76044900	5255230	1097290	1267050	3388940	3769030	1546610	145665733790359	187946277778042	143260981649271	168036906007333	267264578806895	82859999569667	418293799792962	126519331515219	138060228174074	269745109133257	434575322896233	168521628583169	188053920076702	212056941935692	249153549852114	868247319448666	908211137218254	149149654473328	433107188415921	22727036867928	231472471872273	388524933122956	632620742332447	321911788574364	0.48402021091704	0.545800086061872	0.641280722576599	223472741496848	23375877834096
EPHA2	P29317	Ephrin type-A receptor 2 OS=Homo sapiens GN=EPHA2 PE=1 SV=2	1	1	4	3	2	580752	1054380	1735570	1284680	5707700	44501900	23892700	2183020	2231430	3826540	700914	980843	596473	159131232326819	126544922662919	116743875494561	861428834719725	324474927191236	217122271229326	329470079851754	162699364922024	347732594369772	105784734702024	71515814158729	542038248029607	205437828561403	142778721848793	203036100046931	445100599869743	110262176880567	390824425543119	341137879696974	292261618891539	583010213975916	152366087776697	104107124951514	1035407166225	197333111117113	137145965672657	195026133073497	427540958485829	105912229284902
HBA1	P69905	Hemoglobin subunit alpha OS=Homo sapiens GN=HBA1 PE=1 SV=2	1	1	4	3	2	661066	4888770	4708000	75090900	4064980	4359920	9311520	1885120	1000490	1830710	28604500	4402930	27575300	532348222952701	951202811837622	341314261557156	442644035071863	880876840141692	423240974974957	205274595052047	202138679102681	832121377923696	311480285295699	889566566763853	125339330820606	687259574143921	107322774264852	593599589386544	228714337851666	299337143854123	761842209803489	212544156189291	363107610306045	139513888100271	448637817391709	129496138453	239424508903694	0.287046458731744	0.448253083012574	247927662921641	0.0955267022991637	0.125023601478714
AFM	P43652	Afamin OS=Homo sapiens GN=AFM PE=1 SV=1	1	1	4	3	5	60456	6857430	13806900	10432700	9696370	8658150	18229800	46127300	34103700	42514200	17860000	15311600	8234110	704610476209788	137309493559334	102095034488914	99631551225551	861052221469518	178397927643468	473964427187325	339160982950515	41604653783475	183513985634659	15227372122512	805794995001788	909649501845546	154924224343076	177559444116213	514796596411519	292600396489565	321119833513994	490749326358343	609244774799654	697545714650629	264322712745133	221668165410675	153923808027575	0.410365421737613	0.698901549783005	0.801014632783452	0.23223749583427	0.131999286387144
MSN	P26038	Moesin OS=Homo sapiens GN=MSN PE=1 SV=3	1	1	4	3	6	627011	6565040	7959160	6353050	35674100	77359600	118117000	10361000	5559160	7459110	7937320	5055670	4785180	668801376955729	832820051288206	595989424772947	363423333317944	809465145060973	110807380527315	105550782122246	581692027339485	6997506202876	808599878346246	529008507015343	448905120475206	86342008800939	939658264833901	103652005694084	18778097173762	275070218139732	199455498486314	10928874036071	104491037004367	117320540400604	116465953606043	770089180807295	857503285763987	100690003448807	109580718865318	12087651139638	218985716853922	320780366333711
TLN1	Q9Y490	Talin-1 OS=Homo sapiens GN=TLN1 PE=1 SV=3	1	1	4	3	34	694213	38199800	40858300	36931900	451273000	431081000	795856000	37172400	20634800	27791200	39938500	39693600	35502600	367992740800895	454251815055107	344831641879752	434727899411626	479264498732866	743087496662375	358095418252116	229412270047924	259485299315999	384742278191942	441302987301757	331486326157064	475077258505944	512525450932761	599716871171616	224624067606444	162862343137886	133757233823613	370776951177772	412099957918856	435054355925451	554160067570512	642414349622487	63320866904929	0.750269668953258	0.809410034929362	0.947107802664863	354739406748329	257201695268023
CP	E9PFZ2|P00450	Ceruloplasmin OS=Homo sapiens GN=CP PE=1 SV=1|Ceruloplasmin OS=Homo sapiens GN=CP PE=1 SV=1	1	1	4	3	17	702499	130945000	102343000	75738300	22471300	26629300	63926700	276714000	144547000	238218000	76181700	65914400	52918100	121615173284497	118169362859445	706268699136541	20870220653159	307472657083828	596124117508472	256998137082334	166899806466922	222141131991223	707537565130973	761074294408273	493467606848547	157004735992834	133328704429341	122831319116683	10783650787772	104484512238857	107303531995376	26609942732824	299806994662124	372442937452501	101909534544589	110791239109008	942627016245175	154062852602019	130830451758177	120529761680876	0.105815916400381	0.102526728932455
SERPING1	E9PGN7|P05155|P05155-2|P05155-3	Plasma protease C1 inhibitor OS=Homo sapiens GN=SERPING1 PE=1 SV=1|Plasma protease C1 inhibitor OS=Homo sapiens GN=SERPING1 PE=1 SV=2|Isoform 2 of Plasma protease C1 inhibitor OS=Homo sapiens GN=SERPING1|Isoform 3 of Plasma protease C1 inhibitor OS=Homo sapiens GN=SERPING1	1	1	4	3	9	759975	140337000	178819000	129875000	11541300	20732700	36624700	75954600	83296100	58094100	104285000	115992000	65044200	157229941723648	154987574110881	133745530168533	129305737361861	1796962782349	37716188017428	850975675099441	721951273181114	598254183188741	11683821424607	100533604909262	669826449539024	202983269470348	174870135192564	232604671800483	668123226744425	610638947885136	678898918665911	881111989312508	129686214793677	100303596786778	168286867265257	146348953601861	127950953369236	138698135158902	119488476609334	158938390795249	0.0456527505186021	0.041724859170935
LAMA2	P24043	Laminin subunit alpha-2 OS=Homo sapiens GN=LAMA2 PE=1 SV=4	1	1	4	3	11	649658	16670400	21577900	14601800	89059000	136106000	306472000	17403600	15708100	37797800	11743200	13316900	12908100	208400807225006	226136979970704	111452703513264	111334865933942	142639458871775	233924125457937	217566722371455	164621316026019	288503266505064	146804657321041	139561474868818	985250203549946	269044666346963	255146933464641	193833913472188	575267667116543	484713484040588	421068098795876	225271594907238	295714075767163	483706025438067	211448763060315	203162672109675	188203530837288	132428198326572	125587506216153	0.954082319647526	283156182748961	2385839283404
COL7A1	Q02388|Q02388-2	Collagen alpha-1(VII) chain OS=Homo sapiens GN=COL7A1 PE=1 SV=2|Isoform 2 of Collagen alpha-1(VII) chain OS=Homo sapiens GN=COL7A1	1	1	4	3	23	658357	14225600	15628000	12560400	30256700	295454000	478916000	26175100	22339400	25850800	10681400	11290400	9913310	212575534421308	132405105586334	992109147868552	452130959138819	250317494662814	378281698561045	391138923562533	189266100315801	204187885415435	159613957468772	956556567770629	783023274470302	274434223616796	149390677587503	172543502903932	233616235051899	850622022223144	680914614132076	404990653813299	33998422124202	3423424340853	229898522906713	139248018491498	149573930004892	183477310255751	0.998774837183299	115356668704425	156187802944175	568696712184618
MYH9	P35579	Myosin-9 OS=Homo sapiens GN=MYH9 PE=1 SV=4	1	1	4	3	38	699784	33977000	36387000	30383200	967394000	624228000	993198000	26303500	19289900	22338000	23998500	28359400	37697500	331105131768636	403083034404022	281452014978194	942723365341813	691498932036039	920039950934437	256327039864506	21368707025449	206926035130694	233864864606929	314155962455752	349207369027636	427455492560929	454792489813617	489489656133498	487105514132667	234983264244463	165609029080617	265404563982642	383852322464196	346933229648437	336845146787558	457323662219031	667059591650917	0.93468921001556	0.994465249418471	107033529329838	106512204456933	513822667964029
ANXA4	P09525|Q6P452	Annexin A4 OS=Homo sapiens GN=ANXA4 PE=1 SV=4|Annexin OS=Homo sapiens GN=ANXA4 PE=1 SV=1	1	1	4	3	2	565486	514446	658229	440075	9711550	11840600	40894900	675956	885640	889648	569695	828626	348797	615655418562295	599902391744213	403482966482119	1162214961364	107913875865186	374945079043108	808940052230351	807162179460864	815674178639741	681773818200251	755200271123637	319794690132508	794808853561428	676860793185915	70172081921086	600516903580333	366709963432765	674908632346002	837587723728906	144992898644879	136756342408812	981986765107093	109936144773218	610875182863139	0.809388559808898	0.689276899889886	0.714592949869678	611532583654366	373436767646021
MFGE8	F5GZN3|Q08431|Q08431-2	Lactadherin OS=Homo sapiens GN=MFGE8 PE=1 SV=1|Lactadherin OS=Homo sapiens GN=MFGE8 PE=1 SV=2|Isoform 2 of Lactadherin OS=Homo sapiens GN=MFGE8	1	1	4	3	8	690529	5001660	6971950	4949440	59082700	247791000	155251000	5831580	3071130	6751220	3611300	4864170	4632590	630214986309891	615599439988599	444874539499355	744448902397432	218791013753993	139545518547178	734785873063151	271170319370074	606825396117306	455028006713953	429489644648821	416394853344887	813605201325028	694571535252611	773707324067151	384657025251856	743489602332299	251184721007797	760807460516119	487111160958847	101740650650702	655395482222722	625217409978689	795401831327908	124139580359289	105977467665329	118051977020529	586908264834725	113441368227137
NCAM1	A0A087WWD4|P13591|P13591-1|P13591-4	Neural cell adhesion molecule 1 OS=Homo sapiens GN=NCAM1 PE=1 SV=1|Neural cell adhesion molecule 1 OS=Homo sapiens GN=NCAM1 PE=1 SV=3|Isoform 2 of Neural cell adhesion molecule 1 OS=Homo sapiens GN=NCAM1|Isoform 4 of Neural cell adhesion molecule 1 OS=Homo sapiens GN=NCAM1	1	1	4	3	2	608557	1477510	1433180	2142850	1326510	1958640	4766720	42765800	22013100	22424200	1743140	2407900	1944450	162377981375782	156791007887306	178227472926415	145783118946598	21427674101536	396462869425204	469995077929789	240825027960484	186509018288564	191570652283491	263426134813383	161725930294592	209629369497459	176904922239867	309965819370845	753261918787915	728149324933938	713641084882678	486639407211505	432601028129798	312701956680042	275927059830377	383475149589201	308930574180226	0.678564658269026	0.57263649837605	100335106097338	0.243828866983063	0.235699987567157
HSP90AB1	P08238	Heat shock protein HSP 90-beta OS=Homo sapiens GN=HSP90AB1 PE=1 SV=4	1	1	4	3	4	608113	1892580	2255950	1753700	12637000	29554700	78725600	2394470	597163	1037560	1021970	1461240	1140940	206066042790967	245994548288212	147709049887771	137592946282294	322271995225676	663082829323415	260712338438367	65116178301573	8739066077525	111273137067434	159337340694904	960980574664731	266030494153868	277551927388821	256889445410334	710943266114604	109513582601974	119356233881744	269945162807264	116970092019525	146519620717219	160271258583407	231950829789189	183567520784354	144922420380884	151198821121998	139942754749145	387292513989872	59658474513378
A1BG	M0R009|P04217	Alpha-1B-glycoprotein (Fragment) OS=Homo sapiens GN=A1BG PE=1 SV=7|Alpha-1B-glycoprotein OS=Homo sapiens GN=A1BG PE=1 SV=4	1	1	4	3	3	6322	5240990	7766040	4104320	2660100	4358180	8102530	19346900	6629520	9191130	3725850	4546410	3267600	524483202557854	774267482498568	411369002924254	266205004612515	434506782977632	812102781280176	193610826801168	660957419814205	921211305124161	372858131812917	453273151452519	327505982466107	677105862092034	873594287261154	715435886294764	137548225071797	147652899332497	146180122922796	200467329145785	118729710854039	154450750034194	537042844604089	659839577728919	625605374638536	108232104381017	139639830902332	114358973771306	0.219864199778128	0.236016033938021
PGD	K7EM49|K7EMN2|K7EPF6|P52209|P52209-2	6-phosphogluconate dehydrogenase, decarboxylating (Fragment) OS=Homo sapiens GN=PGD PE=1 SV=1|6-phosphogluconate dehydrogenase, decarboxylating (Fragment) OS=Homo sapiens GN=PGD PE=1 SV=1|6-phosphogluconate dehydrogenase, decarboxylating (Fragment) OS=Homo sapiens GN=PGD PE=1 SV=1|6-phosphogluconate dehydrogenase, decarboxylating OS=Homo sapiens GN=PGD PE=1 SV=3|Isoform 2 of 6-phosphogluconate de…	1	1	4	3	3	557728	1887050	2440210	1896510	16858400	18531200	36660400	1946050	2217770	2163080	1238160	1082890	1582540	213499037048256	253054723720366	161642432713247	190734329571253	192172300589165	312462166834908	220174240771448	229987244796684	184362599381691	140084241388235	11229788820206	13488229192887	275626462070404	285517816521461	281121806186101	985524991574479	653034623739039	562438142185007	227971455539932	413132801845284	309103259961811	201769072632403	163474476468869	257653573650359	136604910987801	141507225461475	139328491982648	488442048484794	323654470538597
IGHM	A0A087WYJ9|A0A087X2C0	Ig mu chain C region OS=Homo sapiens GN=IGHM PE=1 SV=1|Ig mu chain C region OS=Homo sapiens GN=IGHM PE=1 SV=1	1	1	4	3	8	806116	78601000	73306300	99576900	8172420	11077500	35744400	14872500	6680630	7319090	43032000	298267000	197658000	108767131927952	72019159530061	732457191540565	113088979060144	108829969551628	262924863470368	205803891756908	65633289053098	538369853453223	595471714243286	293029912238821	145391173621116	140417962428894	812581281804349	12738591295837	584331176175497	369823007789322	473270006549796	213092197321616	117898993158506	902633599904009	857682308666799	426570011777683	277727750062668	0.505595722419563	0.292581955393724	0.458671893354645	0.0210397115896285	0.013316026493783
COL4A2	P08572	Collagen alpha-2(IV) chain OS=Homo sapiens GN=COL4A2 PE=1 SV=4	1	1	4	3	4	602476	6137270	5348850	3892790	20566000	43445900	60323900	3754230	4595810	5048570	1758600	1935300	5774190	78898215483617	547930816053043	295599515645522	264388025887091	44505543137607	45807032030623	482628346993141	470790155589471	383363820473879	226078373200933	198250186172253	438463869678359	101857302487518	61822205056786	514094401767789	136609391487351	151237512003889	824535727166133	499720068811645	845694100261082	642749706596188	325629944174619	288597104658383	837558298599876	312800786014008	189854176996799	157876881707201	419523431217658	464445959929249
COL5A2	A0A087WYX9|P05997	Collagen alpha-2(V) chain OS=Homo sapiens GN=COL5A2 PE=1 SV=1|Collagen alpha-2(V) chain OS=Homo sapiens GN=COL5A2 PE=1 SV=3	1	1	4	3	3	574014	2410370	4022190	3564480	77712700	26761000	80838300	2440940	1515950	2744830	1775320	1165090	3048070	233854494438118	560950625857845	26343417795216	753969895489951	373219556972241	59743836709843	236820400873633	211420420534386	202857649550125	172241838832162	16248808849923	225268710945395	301905281786693	632912105004858	458153782233901	389576525930301	126826442839161	107540099546972	245207120049775	379780673401667	34011215395329	248086977844632	236537441844359	430310662553829	121693320790004	255117020048198	184674659756155	157032234950389	511217654151069
SLC3A2	F5GZS6|J3KPF3|P08195|P08195-2|P08195-3|P08195-4	4F2 cell-surface antigen heavy chain OS=Homo sapiens GN=SLC3A2 PE=1 SV=1|4F2 cell-surface antigen heavy chain OS=Homo sapiens GN=SLC3A2 PE=1 SV=1|4F2 cell-surface antigen heavy chain OS=Homo sapiens GN=SLC3A2 PE=1 SV=3|Isoform 2 of 4F2 cell-surface antigen heavy chain OS=Homo sapiens GN=SLC3A2|Isoform 3 of 4F2 cell-surface antigen heavy chain OS=Homo sapiens GN=SLC3A2|Isoform 4 of 4F2 cell-surfac…	1	1	4	3	4	584267	3386000	3822850	2487590	4905680	44044400	27693500	7992560	3254460	5768960	2285310	1776060	1870590	402072802833615	33919986291857	236098184880233	582528206557828	390804097527517	262840141783041	949081807742421	288766858724242	547534354393879	271370642954427	157589052286947	177538462389347	519074491725755	382714073861387	410612158309546	300992541379577	132801973022196	473117505820169	982692436587579	518720338296464	917998848203719	390866256089622	229405808357503	33913583941121	153057987804222	112849787426134	121076014561725	0.887527964906761	391589320824246
C1R	B4DPQ0|P00736	Complement C1r subcomponent OS=Homo sapiens GN=C1R PE=1 SV=1|Complement C1r subcomponent OS=Homo sapiens GN=C1R PE=1 SV=2	1	1	4	3	8	712813	131123000	187266000	128544000	19116000	15747200	60563300	16648300	24500500	28797400	120357000	133418000	112384000	158358087841417	192148359028116	103731985867238	230865157689842	161577576243821	488731592269829	201062586564542	251392717864874	232388247589401	145355920611406	136896445509666	906912457967986	204439701908817	216798086640398	180406361973046	119288112999147	549068473362486	879726629203718	208182984317971	451584078007596	389623302923725	209362088217415	199283130951451	173239372227388	102587560187732	108788980585222	0.905276633861179	0.0598586104250878	0.0275521801941304
HP	P00738	Haptoglobin OS=Homo sapiens GN=HP PE=1 SV=1	1	1	4	3	10	824014	186045000	157015000	735510000	21960100	23809900	75277700	147215000	56581400	16474200	945210000	202793000	89630500	12761672393157	205497982817823	81928041534465	150634309936288	311619044110059	838514028662969	1009814615474	740525654555832	183505178970658	64836251244247	265411281913033	99838905341258	164752715537188	231860265207087	142485847477423	778328040707164	105893526068244	150934200211972	104557602609871	133022785144204	307665704594856	933863092441476	386364971366131	190713327766413	0.426417319755066	0.600106848162923	368785625088147	0.0201448914469422	0.0274076414572003
ATP1A1	P05023|P05023-3|P05023-4	Sodium/potassium-transporting ATPase subunit alpha-1 OS=Homo sapiens GN=ATP1A1 PE=1 SV=1|Isoform 3 of Sodium/potassium-transporting ATPase subunit alpha-1 OS=Homo sapiens GN=ATP1A1|Isoform 4 of Sodium/potassium-transporting ATPase subunit alpha-1 OS=Homo sapiens GN=ATP1A1	1	1	4	3	8	624209	5398520	5401220	4525680	11229400	84936700	99047900	5616970	2701920	3774040	4486300	5174850	3562480	682142167446826	476769093237686	405758319736338	141891615760012	749741603593287	888032505113326	709744909768565	238500181144402	338368627259932	566876552428571	456787270679779	319400819080074	880642998871759	537931355261187	705678019098325	733154507322897	254775128623116	15984762489333	73487970061838	428424837924817	567310539695264	816495525457263	664955157461745	610122806233391	132436449133402	0.808973882260825	106124151558133	110256232934786	383146330642263
ANXA6	P08133|P08133-2	Annexin A6 OS=Homo sapiens GN=ANXA6 PE=1 SV=3|Isoform 2 of Annexin A6 OS=Homo sapiens GN=ANXA6	1	1	4	3	4	586009	4207060	5296000	3076250	14412600	15541900	79181700	6501630	5916680	13080000	7161180	7659880	4821540	49587635574293	582219313663075	237404146553782	169877956691385	170860920525305	611070748839581	766331973109228	650454185944872	100942583890239	8440715942295	842094047647566	372093811873197	640174529344122	656909243699397	412883432617383	877760035192948	580614878444346	109993955493027	793470729020712	116842984292003	169240843067331	121575090185231	122585460671393	710777515649512	0.526567184419732	0.540332104790984	0.339611866204102	0.721990034188416	0.477577172724877
NELL2	F8VVB6|F8W1A2|Q99435|Q99435-2|Q99435-3|Q99435-4	Protein kinase C-binding protein NELL2 OS=Homo sapiens GN=NELL2 PE=1 SV=1|Protein kinase C-binding protein NELL2 (Fragment) OS=Homo sapiens GN=NELL2 PE=1 SV=1|Protein kinase C-binding protein NELL2 OS=Homo sapiens GN=NELL2 PE=1 SV=1|Isoform 2 of Protein kinase C-binding protein NELL2 OS=Homo sapiens GN=NELL2|Isoform 3 of Protein kinase C-binding protein NELL2 OS=Homo sapiens GN=NELL2|Isoform 4 of…	1	1	4	3	2	586914	1440880	953585	1144010	1226830	1734310	3859530	34271700	6316800	4696290	733683	692180	1383490	119415275875433	124438561489947	105779662389542	101675533633791	226319669014959	356867317927563	284032293474826	824314041453775	434237437333052	60805173123449	90326382537594	127922924729074	154164676626935	140402146402697	183967595943432	525357861130937	76907327146954	642368301208714	294090966940216	148073937686096	728044668101162	875801822588239	131490078157935	244359717179429	117244341768331	106777749598763	139909868881867	0.399541827406872	0.584890725021696
COL2A1	P02458|P02458-1	Collagen alpha-1(II) chain OS=Homo sapiens GN=COL2A1 PE=1 SV=3|Isoform 1 of Collagen alpha-1(II) chain OS=Homo sapiens GN=COL2A1	1	1	4	3	2	641433	2347920	4073900	2562660	103511000	9549300	34286700	2264250	2470500	6045150	1998770	1355770	3947200	207409797801053	613419237636142	192662854155144	914392124952504	143786649794025	257770187288254	200018584394287	371990531574189	454479272629208	176566697992611	204142320579777	296753692616727	267765276869707	692111645920781	335071234922246	472466751667236	488611836664627	463991486449903	207102010024579	668217451385277	761982230809844	254316249698638	297174412771435	566862026906849	0.90103745599273	232897455560249	112752383961118	158986349888281	164419215001674
LOXL2	Q9Y4K0	Lysyl oxidase homolog 2 OS=Homo sapiens GN=LOXL2 PE=1 SV=1	1	1	4	3	4	647614	6086680	7970500	5617570	23811700	156526000	55215100	7485210	3152100	3676380	5817010	6706030	4424330	67303193874104	616417635634506	656906863177171	263296815599309	121053116912774	645673808088085	82767377259587	24377517461684	429908172688064	643213298214464	518626831076352	517371878225043	868881727525789	695494693022094	11424651359957	136045562725067	411359370800125	116222575282356	856984877021908	437900462692227	720786201256524	926446468206836	754976349513955	988289207015993	0.937865011464218	0.750712228811498	12331690768998	146846652660232	444018499629367
HTRA1	Q92743	Serine protease HTRA1 OS=Homo sapiens GN=HTRA1 PE=1 SV=1	1	1	4	3	3	608041	2016290	2730370	2070620	28497600	19553300	61778700	3453410	3744720	2081470	1736440	2181190	1928810	212579261655393	271405159421345	197576783314431	30045275069314	194364371997692	589487053314814	364096111171185	372233920160381	198612081002544	183074425359889	216815383877732	184045394821216	274439035462119	306222335514556	343617336447333	155244048232424	660483660478923	106108847182026	376990151660325	668654657407894	332994012405874	263689596070991	315622866442821	351565450226666	0.86951569306477	0.970215938299361	108869595007491	491865655939564	209263564431437
IGHA1	P01876	Ig alpha-1 chain C region OS=Homo sapiens GN=IGHA1 PE=1 SV=2	1	1	4	3	5	761087	59878300	69008900	29097700	2585990	4033280	7911360	28834000	9396330	6908750	112915000	101845000	36713800	474417457946775	641311682513244	395187696511897	204888716292176	374819709174761	107447397377674	228452594386235	873217251941367	938305432483175	89462872633425	946463257718371	498625047759736	612471172170918	723582269514264	687294030169885	10586607605011	127370202157388	193407461696454	23654297742381	156858564149111	157316760011594	12885704107324	137778713411013	95247881415471	0.475310597752126	0.561538790187643	0.53337716313014	0.00821577735825382	0.00988461329676141
RAB7A	C9J4V0|C9J8S3|P51149	Ras-related protein Rab-7a OS=Homo sapiens GN=RAB7A PE=1 SV=1|Ras-related protein Rab-7a OS=Homo sapiens GN=RAB7A PE=1 SV=1|Ras-related protein Rab-7a OS=Homo sapiens GN=RAB7A PE=1 SV=1	1	1	4	3	4	570427	2790100	2421590	1902600	15319500	23865300	59375600	2636000	1455080	1870960	2241860	2006240	2156250	283381454934439	272064901140481	166733909293233	155595218768795	268125920787084	520336692138718	26773001512748	163477796138691	163961145238761	227698486993055	225400454769007	188962468155962	365844403421312	30696671211558	289976690811966	803961075129171	911138125833254	936616440325144	277211362357767	293659937610779	274898079493047	327963460451368	328120340721892	360958095461862	111497020457928	0.935530883090719	0.883751035287823	24502018782511	277684133762836
VCAN	P13611	Versican core protein OS=Homo sapiens GN=VCAN PE=1 SV=3	1	1	4	3	19	721898	18475000	20109800	15082300	361080000	234620000	762081000	28097600	17195600	26121900	12890300	13135900	16572000	183276150315036	244791765039104	124898440496346	358199471479042	285597290442842	631088948183606	278734503983315	209317908428051	216318769206388	127874671740509	159900155465354	137234835264214	236608827803754	276194845244752	21721818085013	185081800379038	970508853427054	11359727136419	288605562392926	376003869526434	362681134768503	184183129198307	232770131482409	262147426689562	101649136122791	118655621099576	0.933187516227981	795126931450932	416938740054971
C1S	A0A087X232|F8WCZ6|P09871	Complement C1s subcomponent OS=Homo sapiens GN=C1S PE=1 SV=1|Complement C1s subcomponent OS=Homo sapiens GN=C1S PE=1 SV=1|Complement C1s subcomponent OS=Homo sapiens GN=C1S PE=1 SV=1	1	1	4	3	7	630985	34557800	47573000	34113000	7174200	29042700	28706100	15833800	24621600	26139700	20435400	30795700	22782700	505046955693127	3657355751006	303618042959841	104847758524375	22327682902012	255494676604505	231403980781584	189287937189097	232652788015049	298654328642776	236753684865902	202774273366199	652013739741901	412653916479888	528039891474405	54174875896023	758733176330725	459895521762549	239598883737151	340023447455006	390066832729843	430164066498405	344647484518059	387341551140818	168330440620573	106534895433893	13632410205391	0.139863321496143	0.195882206310184
MAMDC2	Q7Z304	MAM domain-containing protein 2 OS=Homo sapiens GN=MAMDC2 PE=2 SV=3	1	1	4	3	2	593204	1232690	2256560	1545270	14568000	19253600	33292700	4619070	2169990	1469100	1774660	1473050	1131740	117246191208952	217778057996429	168341916654296	138562210574598	185814319913498	362691110847714	439338653211704	209423285031938	160043946855129	168795176152057	142162392460931	123291904168419	151364396397014	245715688256169	292773270435984	71595145832444	631429108763443	652851244803616	454897320852329	37619316059625	268330485011528	24312260836417	20694888437525	235513492963944	0.64269946699057	104331894178898	12431273756396	303995940663174	268107402602241
SERPINA7	P05543	Thyroxine-binding globulin OS=Homo sapiens GN=SERPINA7 PE=1 SV=2	1	1	4	3	2	568446	3543610	4172150	2701220	3587080	4031610	8639510	8846890	9731890	7434060	2080870	4238690	3473220	419773531006391	376632563942989	252599724204312	424922956420827	363945594266313	80790822045609	104799632401002	878527062236769	695182734363846	246498386522577	382639330431435	324791914061387	541926065905125	424948824139367	439310950215663	219557849909767	123674990352168	145425093595221	108510989545354	157812380873402	11655468635271	355041726044007	557016389356567	620420932606839	0.972908654503195	0.762901832440233	0.788685860254721	0.394167665628991	0.222031151534033
SERPIND1	P05546	Heparin cofactor 2 OS=Homo sapiens GN=SERPIND1 PE=1 SV=3	1	1	4	3	6	656947	31137000	40524700	35131800	61323900	63272100	136260000	52461700	23109300	23580400	57711000	19193800	13256800	242951950741815	474783209864702	384309600801974	478490578157691	741289404557725	149055915738097	409341694904195	270746177805791	257947902206857	450300286773322	224872583227047	145017207086218	31365006400912	535690713094213	668375297863598	247236260020596	251902925605285	268303625935344	423838055139991	486349263084968	432476748211709	648585953480355	327351906645833	277013395251787	0.958143385272728	163643681988321	20417638764106	0.755261402182956	0.769517209129387
SSC5D	A1L4H1	Soluble scavenger receptor cysteine-rich domain-containing protein SSC5D OS=Homo sapiens GN=SSC5D PE=1 SV=3	1	1	4	3	4	643085	2421850	4110430	3380700	75307400	14649100	41880200	4870040	5209760	3423180	4427250	5770630	3655480	212430099452754	437707661846331	361943623716834	660551168384844	155993978954832	448376707486194	42717058510597	554772096442597	366491606423223	388331712452136	614497501400169	391362048577044	274246467613775	493858933149884	629477319345502	341307034827094	530094446702314	807087030446182	442298334760886	996553312300119	614461667789389	559330076807642	894537367898437	747583904195351	0.36684372961314	0.66060669628975	0.842015612980631	456546794161458	0.709076859102353
NRCAM	A0A087X2B3|C9JYY6|Q92823|Q92823-2|Q92823-3|Q92823-4|Q92823-5|Q92823-6	Neuronal cell adhesion molecule OS=Homo sapiens GN=NRCAM PE=1 SV=1|Neuronal cell adhesion molecule OS=Homo sapiens GN=NRCAM PE=1 SV=3|Neuronal cell adhesion molecule OS=Homo sapiens GN=NRCAM PE=1 SV=3|Isoform 2 of Neuronal cell adhesion molecule OS=Homo sapiens GN=NRCAM|Isoform 3 of Neuronal cell adhesion molecule OS=Homo sapiens GN=NRCAM|Isoform 4 of Neuronal cell adhesion molecule OS=Homo sapie…	1	1	4	3	8	638662	3417450	5659980	4748500	12731400	11736500	34168000	196213000	30592200	13645700	4117240	4961630	4164440	275471413859245	623404873050682	534843567946487	102624376608512	129268854175444	384848584386555	158161999524687	336950423099394	153697270193269	331879595604278	546486793288043	469058428577249	355632569838686	703378287294722	930177722051915	530260536316605	439277863088651	692735139801002	163763122863125	605273881606219	257689615048299	478019779863095	795532701996772	896000347009852	0.447037021791883	0.88416011752786	116925139559591	0.666547754712862	0.552180773946906
CCT7	F8WAM2|Q99832|Q99832-3	T-complex protein 1 subunit eta (Fragment) OS=Homo sapiens GN=CCT7 PE=1 SV=1|T-complex protein 1 subunit eta OS=Homo sapiens GN=CCT7 PE=1 SV=2|Isoform 3 of T-complex protein 1 subunit eta OS=Homo sapiens GN=CCT7	1	1	4	3	2	572821	1346520	1372770	1059620	7864590	12196000	46917100	3195160	1615980	1587310	1480540	1430680	1313420	140020265618851	152257207581022	918738629719382	81781331193251	135268756139641	406792549823589	332254368219357	179232211008968	137626980836514	15395657254206	158680144337374	113879474816069	180765641682772	171789503942342	159783207085133	42256444299436	4596665648404	732234715950004	34402077040018	321960052960846	230746087210423	221749959593124	230994134768432	21753377135124	0.815177788597787	0.77469914428642	0.720555743858124	19055897181208	20729048414882
COL1A2	A0A087WTA8|P08123	Collagen alpha-2(I) chain OS=Homo sapiens GN=COL1A2 PE=1 SV=1|Collagen alpha-2(I) chain OS=Homo sapiens GN=COL1A2 PE=1 SV=7	1	1	4	3	10	690289	5481010	6124300	4970550	185697000	91304400	143963000	12359400	7485710	13892600	4844470	2738670	5533670	472813810452218	802200787842544	439894224715765	160189647819554	119596462638164	127407414215239	106617119999839	980527155684863	122949663644592	417903328094904	358728872138978	489730406993771	61040086922508	90511101310126	765045767421181	827700507153369	406409408327793	229335890734177	110392841354543	176134955428328	206138023499393	60192328647458	522209415565062	935488177749328	101408415813276	150369828421563	127100211042174	137509301559199	675184724465641
TINAGL1	Q9GZM7|Q9GZM7-3	Tubulointerstitial nephritis antigen-like OS=Homo sapiens GN=TINAGL1 PE=1 SV=1|Isoform 3 of Tubulointerstitial nephritis antigen-like OS=Homo sapiens GN=TINAGL1	1	1	4	3	3	710258	2102260	3065150	2129150	5861140	57805700	13550500	3577130	1444370	1553200	3473020	2548360	2574510	231688833890694	235129777397731	2518440425681	645952780279367	443431524503532	160280520339997	394233386153672	11079862211636	183718463667084	382759484497188	195486458910423	304522934519409	29910942208173	265293370757079	437996700096388	333764042253615	150685680439067	28850813844642	408194703199561	199030799451483	308023298787959	551304168569682	28457388681819	581702914558994	0.542548812677668	0.48121052928978	0.79447376796141	0.605408159926563	273325849920579
ENO1	P06733	Alpha-enolase OS=Homo sapiens GN=ENO1 PE=1 SV=2	1	1	4	3	7	654015	4616090	6315480	4788450	67654800	100797000	159032000	8873570	6098080	7264550	3129980	3975290	3570730	518693202118617	614457546932383	437999031113508	760212319315582	980693112133099	145466407534888	997090706100551	593305857638284	66448764453542	351704440070975	38677138424076	326614307420551	669630993078493	693283154592022	76174972541293	392801988646945	333256434731683	261842439463967	103240151426726	106577263245192	11140833217751	506574315644472	563031509890314	623902087581822	118933129197147	123133988491529	13529433291599	697655427355154	591896597042331
KLKB1	H0YAC1|P03952	Plasma kallikrein (Fragment) OS=Homo sapiens GN=KLKB1 PE=1 SV=1|Plasma kallikrein OS=Homo sapiens GN=KLKB1 PE=1 SV=1	1	1	4	3	6	617725	20774500	35072700	21237200	4172780	8181950	12589100	19432900	6611460	11522100	24793500	46865700	10392900	2163981593168	302451287317412	236422082132776	434658793826065	705574794716888	140147535182497	202423345456567	570142757200779	12826921027923	258262185035553	404148847851224	115698446942051	279369218126999	341251211948916	411175466960165	224588360724646	239766485167257	252268362977523	209591932904176	10241640789357	215056802100911	37198560704787	588328261339163	221008391050596	0.751021579421077	0.917377461609696	110535316197665	0.0603755512228042	0.064455850071748
IGHG3	A0A087WVW2|A0A087WXL8	Ig gamma-3 chain C region OS=Homo sapiens GN=IGHG3 PE=1 SV=1|Ig gamma-3 chain C region OS=Homo sapiens GN=IGHG3 PE=1 SV=1	1	1	4	3	7	702719	19387100	24139400	11675500	4591150	11080900	19154400	104038000	18315400	21970700	62008800	126724000	20861500	169034529558466	206402411349178	156611847865129	400298590496954	947465338790156	256931692753872	907098760836002	156604668087224	294708742742528	540649624569171	10835455386552	279830248318136	218222948422036	232880718236675	272372821931557	206834430861816	321965064229187	462482179537878	939222608883297	281313537044727	494110158060675	778719806648736	157734078973174	534534685491982	0.280232949719323	0.299055855839715	0.349769993784708	0.0265608283102416	0.0413454314992683
COL9A1	P20849	Collagen alpha-1(IX) chain OS=Homo sapiens GN=COL9A1 PE=1 SV=3	1	1	4	3	3	632931	2335120	2196230	1602060	43552000	40476300	99511500	7742110	6007810	6190850	2546320	3333300	2512200	235340359523818	228018524335165	153108484223726	438930048048123	420235867670847	951028983173497	780272941379007	623747044110156	591658027512362	256625725557012	346072199708776	24009034247584	303823528081139	257269851506756	266279917376316	226795319372652	142803396163096	171187116788707	807905400474383	112045502438081	991976820135958	369628547409223	503784822436097	45862309909785	0.662468874068457	0.56096139076472	0.580607295838588	4945135118985	311374190362417
IGLC3	A0A075B6L0	Ig lambda-3 chain C regions (Fragment) OS=Homo sapiens GN=IGLC3 PE=1 SV=2	1	1	4	3	4	680838	83906200	68298200	50720500	7706170	9452080	30521700	53233800	13598300	12367200	74007800	170769000	94569700	780276057843244	725154107826751	513698437130257	716626417197999	100357178366444	309124507616418	495041601312128	144379545939139	125255297398041	688227025340812	181313478011817	957804183513122	100733348606612	81818040961391	893402988664645	370281136782605	341031001934822	556430288917172	51257292410104	259353193242163	210003660628937	991281583763064	263941970497258	182960763203494	0.550573504629373	0.447189001230777	0.48830305089566	0.0202382811647309	0.0186395703627186
ITGA3	P26006|P26006-1	Integrin alpha-3 OS=Homo sapiens GN=ITGA3 PE=1 SV=5|Isoform 2 of Integrin alpha-3 OS=Homo sapiens GN=ITGA3	1	1	4	3	3	597051	748241	1358360	915580	1395510	118835000	32221900	2171260	1245000	1743970	1504940	1944860	696639	135126809299154	749828658081237	918436482112216	252018819665137	655981393614975	323224278413373	392113551594848	687252774898511	1749410943565	271781071054204	107358267613584	69881241667814	174448207790133	846020331385498	159730658828072	130218218023687	222913792074005	581810158014936	405999797164297	123453222251852	293307117323337	391457412498463	156283763423553	133487883319267	111622732885791	0.54133603699615	102205536473535	0.833216548994765	142634005728334
TUBA4A	P68366|P68366-2	Tubulin alpha-4A chain OS=Homo sapiens GN=TUBA4A PE=1 SV=1|Isoform 2 of Tubulin alpha-4A chain OS=Homo sapiens GN=TUBA4A	1	1	4	3	7	665517	11776700	17934800	13251700	63573500	85505500	264808000	19363300	15710400	33866100	10091400	8844940	12222100	147132651105733	203960673762885	932687695058922	794257949601358	972397762474761	186378474575461	24191612787586	178664036905035	238358057831335	126077291207927	100587679917941	860221879289423	189947704870196	230125742657056	162209170600433	410393378501072	330437531837608	335484977414509	250483306299641	320939425231253	39963231675475	18159428837201	146427671767228	164320488747354	115595873842759	140046895193258	0.987151217946006	24975180005219	20109332339296
IGHG1	A0A087WV47|A0A087WYC5	Ig gamma-1 chain C region OS=Homo sapiens GN=IGHG1 PE=1 SV=1|Ig gamma-1 chain C region OS=Homo sapiens GN=IGHG1 PE=1 SV=1	1	1	4	3	7	757167	169734000	96620200	85218200	17631900	16498900	56434500	388927000	64571400	49228700	408937000	289594000	73725400	102296051693094	116403999298287	117366015706272	10626472915547	198771886626452	77723918287122	234400276296086	777929377116735	67799793675522	246459993231873	348890809300625	10153765808655	132063821934552	131336871429989	204118100466515	549070251490763	675461155406092	13990460556412	242701289573889	139741725020496	113673474555728	354986426614301	507887933676882	193958303139485	0.372024990347143	0.369977164148557	0.575002549853246	0.0154673590403877	0.0190278023260871
LDHB	A8MW50|C9J7H8|P07195	L-lactate dehydrogenase (Fragment) OS=Homo sapiens GN=LDHB PE=1 SV=1|L-lactate dehydrogenase B chain (Fragment) OS=Homo sapiens GN=LDHB PE=1 SV=7|L-lactate dehydrogenase B chain OS=Homo sapiens GN=LDHB PE=1 SV=2	1	1	4	3	3	595831	8890430	9125810	7769440	22189000	26839200	61561200	18149900	2320460	2048060	6008590	7788550	6530670	704385851754511	10735398840106	833594994971421	17580271893014	315730347825971	660499446606637	143801062161889	272973726085819	219739461969096	476058614149557	916227607588887	700685483871426	909359512509957	121125881044655	144975379719622	908373303756378	107290617983658	118891219832045	148893609599248	490350673089187	368416285432606	685686727812711	133377244109364	133845678585897	0.681795098243533	0.908145027688054	108695737933188	0.681055685189857	0.804414716319104
CCT4	P50991	T-complex protein 1 subunit delta OS=Homo sapiens GN=CCT4 PE=1 SV=4	1	1	4	3	2	558784	1279670	1802390	1616840	4916590	7702210	30797700	480843	514011	887886	1591440	1075760	1179350	162255774531711	203377004987943	113008677725629	623399093910823	869097366046297	215259849706254	609684945283951	579996658386131	620585975304284	201786655794655	121385963573827	824304099822619	209471600916683	229467198008121	19653999920485	322110544103442	295334275381327	387472029597035	631276228818437	104186492929982	104047756267522	290641588274332	176704185302182	15745943671089	118543655634678	129859514994344	111225435248603	182288010639137	167134850188339
LAMA4	A0A0A0MQS9|A0A0A0MTC7|Q16363|Q16363-2	Laminin subunit alpha-4 OS=Homo sapiens GN=LAMA4 PE=1 SV=1|Laminin subunit alpha-4 OS=Homo sapiens GN=LAMA4 PE=1 SV=1|Laminin subunit alpha-4 OS=Homo sapiens GN=LAMA4 PE=1 SV=4|Isoform 2 of Laminin subunit alpha-4 OS=Homo sapiens GN=LAMA4	1	1	4	3	14	65702	8583090	10438000	8165980	17552500	85721400	644568000	11511000	7008720	10601000	8303110	5697200	7436090	122509242595736	118706615679721	503066609618386	250532556534028	974870404802414	397087230716343	164300256844506	797069775289108	653076437679803	118512996751645	647916584451528	458101609986455	158158976145434	133934878658812	874912555781224	129450265310049	33127777834927	714764947679222	170118759429759	143179970620758	109495123505578	170699125129969	943186253406065	875070516819497	167685836783864	142002577089246	0.927613769413741	137247828668595	351232619382385
EEF1A1|EEF1A1P5	P68104|Q5VTE0	Elongation factor 1-alpha 1 OS=Homo sapiens GN=EEF1A1 PE=1 SV=1|Putative elongation factor 1-alpha-like 3 OS=Homo sapiens GN=EEF1A1P5 PE=5 SV=1	1	1	4	3	6	690407	6037560	8289050	7272200	64001600	103857000	357210000	7035500	3827480	7607220	8185220	6158180	7303550	700142532545274	983666098879107	528442657744747	742191254595393	123247670156758	259570696313359	815868130125793	454209145817411	552787265868511	949194817151338	730794590067058	530720741037326	903881403206761	110985557830764	919045524850079	38349049779134	418816841244963	467232438662856	844761151448664	815909148358155	92680590596134	136716418710747	106383356740012	1013788345254	0.849645499921324	104326053653298	0.86389972361571	360479787010804	393686431862176
CFHR1	B1AKG0|Q03591	Complement factor H-related protein 1 OS=Homo sapiens GN=CFHR1 PE=1 SV=1|Complement factor H-related protein 1 OS=Homo sapiens GN=CFHR1 PE=1 SV=2	1	1	4	3	2	580185	2790810	4526600	4188350	2623840	2702590	4859700	3092800	2212140	3775100	9378880	7621730	2684890	277723321773544	453776702804834	419846763541421	261107549636949	270925723331709	487143938969343	307775409139718	221759730336828	37842193633417	933325345729538	764053264938074	269137578512953	358539774573226	511989388968348	730180055490358	1349143681866	920652337796558	876868821547197	31867491744329	398353477435237	634464118830225	134430673718868	111224894323342	514109435092011	0.3223556891238	0.460319060838974	0.656489772305517	0.121298715550487	0.0827739458326776
TNC	J3QSU6|P24821|P24821-4	Tenascin OS=Homo sapiens GN=TNC PE=1 SV=1|Tenascin OS=Homo sapiens GN=TNC PE=1 SV=3|Isoform 4 of Tenascin OS=Homo sapiens GN=TNC	1	1	4	3	12	66537	13246000	14573200	10209300	121320000	210801000	265958000	11229900	7785780	12722600	8536050	9424680	9176820	145205323622027	145249995672126	934408917307286	132993430936315	210103781857655	243418771932661	123104428789295	776002876035547	116443937305532	935739017593089	939350814653729	839910908732612	187459532263287	163883372751756	162508518425869	687177553184042	713968889954052	438158652119629	127464029017093	139395662007248	195230490048645	134778324767067	136743339616347	160440665774721	137088601747794	119847425996435	118841999092468	502530913104812	522123338480101
NID2	A0A087WZP6|A0A0A0MTL9|H0YJV3|Q14112|Q14112-2	Nidogen-2 OS=Homo sapiens GN=NID2 PE=1 SV=1|Nidogen-2 OS=Homo sapiens GN=NID2 PE=1 SV=1|Nidogen-2 (Fragment) OS=Homo sapiens GN=NID2 PE=1 SV=1|Nidogen-2 OS=Homo sapiens GN=NID2 PE=1 SV=3|Isoform 2 of Nidogen-2 OS=Homo sapiens GN=NID2	1	1	4	3	2	585415	1333030	1808290	936790	12805900	4452360	26152500	3765890	1957220	3965690	1844460	1760630	1282930	118598459013697	231319585143667	823111745964795	11393292021061	569553593787644	229789279735525	335047786482742	250370968392729	348445865119731	164099918015651	225222835491815	112724810496548	153110169099067	260994388478014	143152176587881	588691823244499	193544134965363	413625293896031	346913114323813	449748679602846	584206087297226	236359835688499	327861776479818	215328119415492	0.647784208569398	110422478386718	0.605653562801352	249065930144046	0.818853737994794
DKK3	E9PKW6|F6SYF8|Q9UBP4	Dickkopf-related protein 3 (Fragment) OS=Homo sapiens GN=DKK3 PE=1 SV=7|Dickkopf-related protein 3 OS=Homo sapiens GN=DKK3 PE=1 SV=1|Dickkopf-related protein 3 OS=Homo sapiens GN=DKK3 PE=1 SV=2	1	1	4	3	3	587185	1673260	1421240	1360930	1513960	1870950	4113090	50657100	7060760	7563700	1762660	1530090	1029880	122828992937463	174764030547553	150769569746671	111135258207094	230063017472731	455665471133221	371858562215816	86823258304645	837938611605957	129391578530025	18814886683495	114094453418399	158571772646315	197183611808669	262212174449735	574236293248305	781793815190722	820206950614409	385027500884299	155963153523775	140489208420763	18636799220043	273892394563218	217944425740015	0.727578932601261	0.904742624818902	120311484709651	0.263478311637715	0.3587124619206
FCN2	Q15485	Ficolin-2 OS=Homo sapiens GN=FCN2 PE=1 SV=2	1	1	4	3	3	618504	29011600	28173600	39768300	3668210	4147500	11745800	5255940	1841990	3097150	16593700	13624300	21759800	291792423589866	377956657327996	294737259438654	368940660334687	556398627178588	870523734209042	528631123703249	247108066853932	229540991963556	166895860253249	182773762899801	161269750477975	376702932645298	426442778674579	512594801581131	190631776662947	189073850411602	156696011154266	547351980377396	44388743431483	38484957984298	240386945853241	266067738945628	30805917469333	141581589011165	160276018567484	192655751355816	0.0716478357798588	0.071062298330817
CNDP1	J3KRP0|Q96KN2	Beta-Ala-His dipeptidase OS=Homo sapiens GN=CNDP1 PE=1 SV=2|Beta-Ala-His dipeptidase OS=Homo sapiens GN=CNDP1 PE=1 SV=4	1	1	4	3	4	570736	1689370	2011190	1792660	2823510	3640570	8409080	12610900	11455600	11876200	2032340	2033340	1536550	185834109342447	203566031183917	161007114432834	310591798167064	368486511044323	755258501798922	13872244502428	115949812142586	106665664009194	223561501495249	205807981268555	138004686712355	239911143386028	229680473405419	280016887016705	160482897840037	125218072196152	135948039061529	143635139139969	208284032474274	178836187935133	322004790731534	299599151236533	263618005028322	0.800773775212129	0.766625914851429	0.934638452281969	0.535658719918523	0.417952025829647
PZP	P20742	Pregnancy zone protein OS=Homo sapiens GN=PZP PE=1 SV=4	1	1	4	3	4	595809	38808100	35298200	2746170	5887490	7539880	14635600	4792080	2222490	2052400	5470470	5764990	16984700	328062510295892	343517017606604	333808582324294	497696292460069	733770302936604	177901910204592	405096305755431	216289537840599	24947790353925	462443696212483	561040554853193	2064562145899	423527479565899	387585054185293	58054602376532	257159859756729	249347805183172	320226992215353	419442320470089	388527210962946	41827590591066	666076603655231	816718929009653	394374834017988	51857189116391	474563574344084	0.710827192984599	0.314869474212578	0.305304305222274
LAMA5	O15230	Laminin subunit alpha-5 OS=Homo sapiens GN=LAMA5 PE=1 SV=8	1	1	4	3	38	710671	30872700	37795800	29448000	497626000	1663440000	275059000	46757500	25329200	31511200	22605600	32765600	23969400	313683458364988	286829770820117	381907437421661	505615137815402	126237336945644	356720584860651	475081683963532	192221586288871	408664820771578	229685216596397	248655923112717	310856157651955	40496417704971	323625691209813	664197555071113	261251530102398	428976244658459	642104178757042	491906149484388	34529324697494	685169490752754	330825028502605	361973831409864	593800704042634	111876644638206	0.894058252634763	183493252118284	721741483589687	118510292025151
NID1	P14543|P14543-2	Nidogen-1 OS=Homo sapiens GN=NID1 PE=1 SV=3|Isoform 2 of Nidogen-1 OS=Homo sapiens GN=NID1	1	1	4	3	12	705316	12962600	14308600	9784310	73205900	343621000	383399000	15760900	7802610	12448400	9494990	7718230	8395270	149981197971949	137772220993457	878255724404844	847014378335727	330859960792758	344145235056016	182358374332009	751284478737091	111738881532589	109859902714862	743159840402503	753573214199493	193625168270649	155446312706782	152742588312793	43765264488527	112431921428948	61946829789796	188816384154218	134955424140116	187341969911716	158235719240051	108183393105216	143948348496392	134510169997193	107987562435062	106109302335359	304034502275821	781057390399766
SLC2A1	P11166	Solute carrier family 2, facilitated glucose transporter member 1 OS=Homo sapiens GN=SLC2A1 PE=1 SV=2	1	1	4	3	2	608027	1628500	2055470	1119060	10033600	29605300	43730200	7866100	1303230	1332600	2054060	1188480	1877860	140187467865267	228909315081269	116729229972521	863730413001502	329702157938355	456150034184434	677143777080121	145135412676109	139003602900096	176821289679663	132356172937473	195879713148712	180981499160477	258274917229561	203010629163207	44628982622551	112038480048962	82107917378642	701124036716944	260710978727793	233054138675392	254682948537047	192673757492616	374171489649567	0.710614904531588	101410368740093	0.797111193856297	175233492775662	439913550131781
P23083	P23083	Ig heavy chain V-I region V35 OS=Homo sapiens PE=1 SV=1	1	1	4	3	2	626989	29137000	11636900	3736170	3625630	5403480	11546700	27778400	5297740	2588150	19403700	2886850	2637700	133726837307289	148152722973582	639411663043489	166401494026985	687932589893605	197611314518993	12749142250255	674470526176269	442938435806189	890549965013365	367533181789208	451418469611879	172640849160094	167158476053067	11120382104749	859797139652733	233771359671345	355704313705037	132006383012506	121157109598665	742632805836199	128269560368023	535026040470347	862304311737333	200208727719644	193850910609832	128961225792135	0.099709247414112	0.271100766271658
MAPRE2	Q15555|Q15555-3|Q15555-4|Q15555-5	Microtubule-associated protein RP/EB family member 2 OS=Homo sapiens GN=MAPRE2 PE=1 SV=1|Isoform 3 of Microtubule-associated protein RP/EB family member 2 OS=Homo sapiens GN=MAPRE2|Isoform 4 of Microtubule-associated protein RP/EB family member 2 OS=Homo sapiens GN=MAPRE2|Isoform 5 of Microtubule-associated protein RP/EB family member 2 OS=Homo sapiens GN=MAPRE2	1	1	4	3	3	618971	3778580	4265460	3792450	36970900	38488700	82714200	3171650	3578370	5920350	3698360	3920140	3799870	43902569655127	455172985935142	305877786736423	429557535492893	410718105521137	667126433510629	368507706722323	381852685919158	477502288680137	429705094267517	418323423284661	306476242399012	566780539956591	51356479410108	531969944006569	221952538643148	139569096419991	120084090713125	381557978739109	685933127140989	800582735138612	618921853854286	608962498859103	585434143828768	0.930731434231925	0.843343875958287	0.873567658112313	364476530260859	229191611439908
COL6A1	A0A087X0S5|P12109	Collagen alpha-1(VI) chain OS=Homo sapiens GN=COL6A1 PE=1 SV=1|Collagen alpha-1(VI) chain OS=Homo sapiens GN=COL6A1 PE=1 SV=3	1	1	4	3	15	716351	12015700	16313000	11550200	92787500	104452000	915041000	20184000	11337200	15159400	11216800	10967600	9973690	13810188652315	195882690255232	836906124376831	106644879580606	125423519662475	663021780537048	23198386091391	136134447125704	109842207943396	128919766701305	131696376732868	722675126286642	178289021411472	221011476070395	145551237595144	551034490153877	426210753161104	119345244978245	240199299650211	244542281544444	184161997447295	185688422291684	191713277817974	138046163223689	0.96015152270189	119022755076902	0.78384659527404	296752206385975	229530063264581
MASP1	P48740-2|P48740-4	Isoform 2 of Mannan-binding lectin serine protease 1 OS=Homo sapiens GN=MASP1|Isoform 4 of Mannan-binding lectin serine protease 1 OS=Homo sapiens GN=MASP1	1	1	4	3	2	615912	9878900	7865800	12746400	9682380	7386090	19517200	2290320	1729310	2269500	6998510	5974830	10282100	102083979643523	102754545775248	944235655646181	100053232932903	9648787446987	144580714071249	236671066877034	22590768078847	168121416281382	723193627200389	78051939120538	76168372520238	131790037708003	115936399511053	164217543948672	516975427364601	327882439907492	260248173536414	245052497563299	405804561922628	281873210815298	104164541313028	113621904110538	145497626844306	115989992193574	102037015150058	144529829203453	0.454996271547833	0.288573266285442
AHCY	P23526|P23526-2	Adenosylhomocysteinase OS=Homo sapiens GN=AHCY PE=1 SV=4|Isoform 2 of Adenosylhomocysteinase OS=Homo sapiens GN=AHCY	1	1	4	3	5	61726	3315430	4779980	3614370	35942000	40441900	88571300	3591620	3189920	8010340	2446340	3067300	2852220	409538201857218	509295151457834	274621535095787	443973241816359	430898530657923	672968909420715	44365454754117	339878156297386	608629406352748	302183935336106	326813295885467	216713019096248	528712294074975	574630014691582	477610369182481	229401139471803	14642675295826	121135748048129	459366057561935	610533054219071	102043111912721	435247903639629	475749217579351	413967489936726	121473828972817	132023614562279	109732951081122	52705857409882	336421500790263
FASN	A0A0U1RQF0|P49327	Fatty acid synthase OS=Homo sapiens GN=FASN PE=1 SV=1|Fatty acid synthase OS=Homo sapiens GN=FASN PE=1 SV=3	1	1	4	3	3	568177	1748650	2298200	2587160	4901300	12627000	31846400	5718150	1185180	1311850	1353230	1374670	1816020	18609124293102	26616656933236	209910690376167	521596093545197	146239895177082	258387568221353	608525228471115	137261898286192	106437691974974	144010666898204	159207726857591	147343810176768	240243101891686	300311713567381	365067955398841	269508895882527	496948387617873	465102784462557	630075441982957	2465675549777	178453968877717	207424464174346	231762148109265	281457696962359	103659335163921	129577550094935	15751836888685	116286847563851	214421721438129
ANGPTL3	Q9Y5C1	Angiopoietin-related protein 3 OS=Homo sapiens GN=ANGPTL3 PE=1 SV=1	1	1	4	3	3	57252	2217400	2917290	2309710	9685200	8791510	47489600	1363430	900782	1252660	1568740	1761310	1599320	250095893761987	339157628664428	176146066654685	10923733878703	102208134398007	362171278948626	153778409142197	104722906212136	955319636905315	176934893289519	204765972166958	121969393266761	322872867854537	382666421591365	306345924021004	564429736533033	347320869787386	651915537000866	159224292723473	188116813604367	160169370069257	254846576471077	298082275940954	232987218720447	126693037169829	150155606125945	120207980920541	221478249521273	136286260775727
ITGB3	P05106	Integrin beta-3 OS=Homo sapiens GN=ITGB3 PE=1 SV=2	1	1	4	3	4	684705	2809450	1716690	1493870	44017600	52282100	139291000	2949490	1459340	1847360	3034580	2776180	3112950	257724964768886	208011862848919	134394469767301	403795561736671	63350383672378	125311707768127	270571537609205	176828683064468	166195832079981	278377270849585	33639059667378	280053327707311	332721970124914	234696638015791	233733280601083	208641317204347	215275530544112	225563577264618	280153514054708	317642525547957	278644766673265	400958189334049	489691102484053	534960814089044	0.679452757947034	0.479274867003395	0.477307591286477	426067200620908	43961495206281
COMP	G3XAP6|P49747|P49747-2	Cartilage oligomeric matrix protein OS=Homo sapiens GN=COMP PE=1 SV=1|Cartilage oligomeric matrix protein OS=Homo sapiens GN=COMP PE=1 SV=2|Isoform 2 of Cartilage oligomeric matrix protein OS=Homo sapiens GN=COMP	1	1	4	3	3	580951	4889400	5593320	6380150	12191100	12906900	29805900	5042800	1439230	1125600	3530530	3265980	3206760	428767770934305	652273787037663	62388431137719	106907816342234	150515839285369	291457620847117	442219927857716	167838064426533	110067033045644	309603934698877	380867381624736	313573701927371	553537596170637	735950646212697	108503368528651	55239308538093	511478783222877	5246295398109	457880632490239	30149241482553	184538940342752	445935232746192	554436924968212	598991785719112	0.998377942093907	132738389719424	195700112388568	0.996313666180514	0.922519334822807
COL12A1	D6RGG3|Q99715|Q99715-4	Collagen alpha-1(XII) chain OS=Homo sapiens GN=COL12A1 PE=1 SV=1|Collagen alpha-1(XII) chain OS=Homo sapiens GN=COL12A1 PE=1 SV=2|Isoform 4 of Collagen alpha-1(XII) chain OS=Homo sapiens GN=COL12A1	1	1	4	3	29	652635	23749500	26331000	20815400	275409000	405133000	528982000	19577100	24147400	23727800	18337500	18263600	18842100	267667394012699	249435458234249	194963325464261	310398152877507	38378540693789	495460523606251	220642596236805	22875005826462	222241743802708	206671754677272	17301239736459	176480801460945	345557609267585	281434254026303	339072119087647	160382841246761	13041690089979	891838840029383	228456397269604	410910407560559	372611623720892	297677796355243	251857906988516	337115484374123	116084442137969	0.945432469173633	11390574750258	538779993706225	438114305119866
HSPG2	P98160	Basement membrane-specific heparan sulfate proteoglycan core protein OS=Homo sapiens GN=HSPG2 PE=1 SV=4	1	1	4	3	40	736481	25263000	34688100	25407300	122109000	1984050000	316295000	45175200	28009500	67935100	24326800	25652800	12814000	335504923399258	235724970615788	281526617440113	162166689195108	134827254289008	350471956733776	599948621127585	190340161740277	75275762904582	323071732199227	174325071889573	141986046367682	433135607177658	265964918260837	48961940163713	837915887307346	458166265400656	630856523303311	621195104061289	341913589133879	126207722108251	465333453310606	253768795823393	271223240144908	159697084566294	0.980612568888779	180522657783875	30893956095343	168925887455613
SPARCL1	Q14515	SPARC-like protein 1 OS=Homo sapiens GN=SPARCL1 PE=1 SV=2	1	1	4	3	4	633397	2370600	3826400	3042680	4723160	8011620	22566800	24633800	33009200	28343000	3270030	3078380	4024080	314730006532594	372646267513512	235326047951769	627064953030663	78023737448688	174535470667898	327047837464044	321470708070432	219209584218419	434141805138691	299797934609096	311229193685092	406315266838265	420451146183316	409269289829349	324004694876569	265138117571095	314167333799821	33862985641114	577467217600414	36752788973487	62531223031022	436422369034114	594513281399255	0.683441866735013	0.707219097265138	0.688410675815496	0.544991516613367	0.445975095706966
CNTN1	Q12860|Q12860-2	Contactin-1 OS=Homo sapiens GN=CNTN1 PE=1 SV=1|Isoform 2 of Contactin-1 OS=Homo sapiens GN=CNTN1	1	1	4	3	2	575877	1740090	2098930	2050700	5352620	4294080	11264100	19140600	8845430	11048800	1096050	1629490	1580850	178664375897271	238663242040124	175650057012757	549582212250659	488267381179771	964811921391428	196526809147763	100578818780949	946370678267203	112537333817333	185284581320941	13540566276326	230655044197931	269280125458273	305483284650364	283969333845322	165921677877213	173668073201341	203486577617144	180672668373399	158668983169977	162092132961026	269722791889857	258653322126579	0.891753650413405	10410851221408	118105301002424	109787622873196	0.64148287952789
SDC4	P31431|P31431-2	Syndecan-4 OS=Homo sapiens GN=SDC4 PE=1 SV=2|Isoform 2 of Syndecan-4 OS=Homo sapiens GN=SDC4	1	1	4	3	3	610592	599534	940615	638675	2831200	4274790	70874600	863646	1190510	1349520	574401	690305	784751	940964281773485	1048889802799	364924173069581	444354794650026	476686384982927	404961127281282	135548615774342	132755037834847	771084620567363	901518219842362	769766456330345	448388632309902	121478138499153	118344649672585	63466096700164	229598287963135	161986255617738	728938118788544	140348912416945	238471749980184	129280434710259	129849363051969	112056576011008	856516684634659	108407862192059	105611516865337	0.566375477097651	204894970144884	144557563138307
EHD3	A0A0C4DH83|Q9NZN3	EH domain-containing protein 3 OS=Homo sapiens GN=EHD3 PE=1 SV=1|EH domain-containing protein 3 OS=Homo sapiens GN=EHD3 PE=1 SV=2	1	1	4	3	2	581467	1223580	1789920	1125070	6784300	7309190	13804500	1024880	333359	568454	772786	1346850	1496400	128472611317998	193306140667904	992177405596536	712333265470745	789371206706691	121739207298723	107609645374712	360017999390542	501308554064167	811404529413611	145455872641552	131964612844948	165857662966985	218104394149463	172555374004512	368062863685497	268241951301905	219133005053844	11142051586168	646710842309667	840496439232564	116869918990947	211743275052649	252080192356289	0.783296012238147	103004165820724	0.814927293259289	173825054700783	126682630763696
VWF	P04275	von Willebrand factor OS=Homo sapiens GN=VWF PE=1 SV=4	1	1	4	3	5	620896	16267100	17026600	7578930	49642500	38830900	113790000	3044310	8380300	9404610	15070200	14002600	14861800	19087820583204	16608241423116	662164619974994	582505261110895	378767905440238	99417347972543	357219437266961	817438863884386	82167271721246	176833777227042	136585437698263	129846273143364	246423053177244	187388275455763	115160920827104	300980685458589	128711867347825	178953212355405	369869948344412	146838929468603	137762060398286	254700934863203	198830390121138	248033717563249	0.993506268414517	0.75549516935325	0.464295427083367	121346681578418	0.518928912618515
ASS1	P00966	Argininosuccinate synthase OS=Homo sapiens GN=ASS1 PE=1 SV=2	1	1	4	3	2	626567	4231030	4316640	3362080	25242200	28519600	68041400	3339100	2691230	4463730	2639910	3763380	4669040	495820570765276	471539081888944	262638109807198	29580508791881	311541059709402	53152407689988	391298210563936	29398331187034	348696524142699	309362420727095	411102327272882	364734878472315	640102511145633	532030412576846	456769293575803	152842599145199	105867025623807	956753956379372	405155581778667	528090805366702	584626343473903	445587370276927	598450592455904	696720403615919	10695995947114	0.889013093618163	0.76325313958054	255397189127957	176901864512077
ANXA2	H0YMD0|H0YMU9|H0YN42|P07355|P07355-2	Annexin (Fragment) OS=Homo sapiens GN=ANXA2 PE=1 SV=1|Annexin OS=Homo sapiens GN=ANXA2 PE=1 SV=1|Annexin (Fragment) OS=Homo sapiens GN=ANXA2 PE=1 SV=1|Annexin A2 OS=Homo sapiens GN=ANXA2 PE=1 SV=2|Isoform 2 of Annexin A2 OS=Homo sapiens GN=ANXA2	1	1	4	3	6	655183	4069380	6930140	6681490	41174800	125922000	207258000	6127820	5008180	4208090	6129020	5768330	3439450	503129528900448	605639723419736	618371432333559	509076511079578	110045922957487	191817134086242	757630693075293	437675537584558	38945843527245	757779058535063	504106668233797	318320857015375	649538348890245	683334137720143	107544591499614	263040022957713	373955027192975	345274673178979	784461303270241	786209345223901	652967968373617	109146022697253	733839032891772	608059851331027	0.885123739371929	0.931177147973978	146550655769594	358443761053667	509587267005088
PGK1	P00558|P00558-2	Phosphoglycerate kinase 1 OS=Homo sapiens GN=PGK1 PE=1 SV=3|Isoform 2 of Phosphoglycerate kinase 1 OS=Homo sapiens GN=PGK1	1	1	4	3	6	639782	7747410	10593300	8419130	62745600	65822700	109788000	6898480	4805170	6217520	4861420	7324150	8042480	87432385950656	107930183701515	7322169542987	708107292102195	670636732909455	954833040688833	778518970640357	489576317877347	540741568035088	5486292189367	746223419479722	699459470350049	112874884791667	121775993485384	127344131894936	365879301671354	22789392914506	171871854740621	806089314901143	879440232003176	906610028482321	790213143369292	108629364969681	13361148419269	103908261659424	112102278715679	117228091990115	336814361175242	209790353840939
PGAM1	P18669	Phosphoglycerate mutase 1 OS=Homo sapiens GN=PGAM1 PE=1 SV=2	1	1	4	3	2	572237	1303640	950286	1231870	7985810	12261300	23112100	2299730	1011550	1877990	812663	974862	1191800	137731159495886	114528749213088	967453647224241	843710587902982	14777354951314	18151172964689	242969285560028	1219123045762	147488637189854	858588393033394	117490655987113	935984524959494	177810414199315	129221055127938	168255520622784	435945575137678	502160009580156	326724739322836	251573760338817	218994631695795	247280189776039	123666004197557	171033701389987	178792749061841	103962209058363	0.755529782012325	0.983756530177245	254888698306099	293602959825528
FN1	P02751	Fibronectin OS=Homo sapiens GN=FN1 PE=1 SV=4	1	1	4	3	56	799934	352007000	721567000	387179000	343911000	262189000	1972710000	228428000	83902300	98202000	784266000	369020000	425183000	325935599979844	926789189342707	325556970979613	318439230255842	336758652716345	165874051077458	211509479164323	107765106498757	825725198529361	726179335222858	473973652690943	357512389855918	420781646265392	104568222172069	566195163992771	164537668924268	114436398686629	29857660551269	218999841473908	193581606790175	138441501450967	104594585073036	689973747273644	682923929845707	0.609851676137049	151553914312333	0.820603923308719	0.238469462895393	0.165856163569718
IGHV3-49	A0A087WU91|A0A0A0MS15	Protein IGHV3-49 OS=Homo sapiens GN=IGHV3-49 PE=1 SV=1|Protein IGHV3-49 (Fragment) OS=Homo sapiens GN=IGHV3-49 PE=1 SV=1	1	1	4	3	2	608622	11695800	4498930	3395370	3066020	3040740	11929800	17295500	3776050	1962650	10846300	30811500	9123800	861505703318316	475152038798737	436451029461167	225841217914809	321146097062385	153349222360622	127397628992817	398805461766681	252284909441963	798932036278103	325413977177847	117280057919985	111220065599376	536106857200777	759057505225566	116692241445467	109130982986331	276031663620876	131909267914668	716385893298232	422982146103469	115073454700303	473712198924743	22402960098677	0.496452545152479	0.239301795316073	0.338820183530297	0.0520878673762216	0.0487127515764203
FLOT2	E7EMK3|J3QLD9|Q14254	Flotillin-2 OS=Homo sapiens GN=FLOT2 PE=1 SV=1|Flotillin-2 OS=Homo sapiens GN=FLOT2 PE=1 SV=1|Flotillin-2 OS=Homo sapiens GN=FLOT2 PE=1 SV=2	1	1	4	3	2	55492	2322420	3499730	2611520	6959120	11333700	28021800	1336970	1062240	2733200	3558200	1506480	2302890	265334323706413	419470012797613	190710368814017	795072983694495	135843258881236	204633616163484	152747578287201	127317772055026	199596242817391	406521038663187	180563410571486	168172176065323	342545624187112	47328166963028	331675553501	410814506920688	461618824247946	368344596945719	158156956192164	228704630729808	334644063046943	585528908632278	26285008102286	32124426069686	106630893091769	14732766543552	103247153048435	127882286839779	143697142867729
AGRN	O00468|O00468-3|O00468-4|O00468-5|O00468-6|O00468-7	Agrin OS=Homo sapiens GN=AGRN PE=1 SV=5|Isoform 3 of Agrin OS=Homo sapiens GN=AGRN|Isoform 4 of Agrin OS=Homo sapiens GN=AGRN|Isoform 5 of Agrin OS=Homo sapiens GN=AGRN|Isoform 6 of Agrin OS=Homo sapiens GN=AGRN|Isoform 7 of Agrin OS=Homo sapiens GN=AGRN	1	1	4	3	24	739468	21853700	28163000	21782000	245986000	1077820000	476532000	25597600	18019200	33699100	14245000	15502100	11976900	263037364157398	235048698732435	216833485376368	29607576318711	899549722926512	474373769412227	308100012023383	150388435614086	335464755626056	171456881554251	129380692135784	119226561886155	339580257959866	265201890925599	377107792969005	152982457157183	305682511498741	853882261241826	319011015760712	27014713718277	562441893931152	246956371714708	188342285422335	227747833349494	14910361734979	11644540675767	165581286734047	671718606088434	134219723192559
SERPINE2	P07093|P07093-2|P07093-3	Glia-derived nexin OS=Homo sapiens GN=SERPINE2 PE=1 SV=1|Isoform 2 of Glia-derived nexin OS=Homo sapiens GN=SERPINE2|Isoform 3 of Glia-derived nexin OS=Homo sapiens GN=SERPINE2	1	1	4	3	4	605997	4486300	5359490	3700860	37947100	40474200	141790000	2789140	4169000	5425730	3115480	2102700	3811260	540870685992922	606829111149601	271115646362561	457492232094198	458269775864704	103871768988147	336260184368031	472035690780781	397475261409169	375603906291873	238078543296893	279203271227708	698262042203628	684676105902502	471513073092409	236386406785565	155727974185294	186971259166974	348168447870708	847931491486136	666409019333614	540997696090498	346576109729704	533337027255039	130923226125405	128375880712121	0.884080888812796	44322144292548	291987929258896
EDIL3	O43854|O43854-2	EGF-like repeat and discoidin I-like domain-containing protein 3 OS=Homo sapiens GN=EDIL3 PE=1 SV=1|Isoform 2 of EGF-like repeat and discoidin I-like domain-containing protein 3 OS=Homo sapiens GN=EDIL3	1	1	4	3	10	762751	11997100	15072700	10166100	64133200	45191600	505839000	22608400	10945300	25513600	7301280	9967730	9130270	138323564520907	198700873601469	66884542845791	739439766954697	595753275753391	332800289870964	260669201399877	144290052335027	167858418897156	841819335643783	131402911145553	600696368330668	17857520688137	224191189706026	11632281929397	382068803102182	202447238795688	599047169933233	269900498120712	259192433268509	281432268080182	121250688152808	191286073584518	114745652498854	147277685266675	184898900881689	0.959358013270597	31510650283541	166965847270534
ITGA6	P23229|P23229-2|P23229-3|P23229-4|P23229-5|P23229-6|P23229-9	Integrin alpha-6 OS=Homo sapiens GN=ITGA6 PE=1 SV=5|Isoform Alpha-6X1A of Integrin alpha-6 OS=Homo sapiens GN=ITGA6|Isoform Alpha-6X1B of Integrin alpha-6 OS=Homo sapiens GN=ITGA6|Isoform Alpha-6X2A of Integrin alpha-6 OS=Homo sapiens GN=ITGA6|Isoform Alpha-6X2B of Integrin alpha-6 OS=Homo sapiens GN=ITGA6|Isoform Alpha-6X1X2A of Integrin alpha-6 OS=Homo sapiens GN=ITGA6|Isoform 9 of Integrin alp…	1	1	4	3	3	598789	2967110	3390160	2545970	7209930	60212500	22155200	2318930	2402020	3457660	2864160	2913210	2220630	394635004444918	25322450974802	256274727663352	958943469435763	449751067595708	223011969753261	308425016550601	179416410111894	348044507536407	380942329179221	217599220698442	223526337109656	509472321693456	285709383527912	445702363613767	495486447961661	152833170182776	401426000541421	319347529945414	322290935186757	583533169157474	54868684530975	316763914738155	426982361714681	119319289829095	0.669136266848487	104384256488701	116043774260811	357937900687575
PTPRZ1	P23471|P23471-2|P23471-3	Receptor-type tyrosine-protein phosphatase zeta OS=Homo sapiens GN=PTPRZ1 PE=1 SV=4|Isoform 2 of Receptor-type tyrosine-protein phosphatase zeta OS=Homo sapiens GN=PTPRZ1|Isoform 3 of Receptor-type tyrosine-protein phosphatase zeta OS=Homo sapiens GN=PTPRZ1	1	1	4	3	2	615179	1555510	1021420	1027030	17302200	13735500	52356700	3721700	2596920	5020240	962700	958520	1304030	159212831367873	134767163539937	760498113295316	177095116771555	181227543498542	387692390371935	380931266595402	342640189481442	371740168085613	985362953358393	126468075420788	965611865944022	205543172619648	152055751842962	132262673619844	915051128218466	615842451367279	697854047383807	394421504541808	615494575059618	623261432629958	141925863562655	184102325969292	184452194918861	111646157395063	0.825930639617905	0.718419351431252	497033985529924	334510956406928
ITIH3	A0A087WW43|Q06033|Q06033-2	Inter-alpha-trypsin inhibitor heavy chain H3 OS=Homo sapiens GN=ITIH3 PE=1 SV=1|Inter-alpha-trypsin inhibitor heavy chain H3 OS=Homo sapiens GN=ITIH3 PE=1 SV=2|Isoform 2 of Inter-alpha-trypsin inhibitor heavy chain H3 OS=Homo sapiens GN=ITIH3	1	1	4	3	8	730726	23933100	28184700	20640400	80969500	183700000	842722000	13991400	5688280	9392600	11826200	11493000	12024400	279614833576389	324860667993549	153275641122431	945981643300008	211735107027625	625805482635884	163464113821473	655638853893904	697494615805189	138167681781344	132469873983043	892932122978507	360981709269477	366535377153118	266570629712751	488789067567708	719512414256468	112646237011116	169253005373642	117774321331287	116942297556155	199008573302185	192839274575765	170568833923688	187193044603396	190072991074808	138234615484419	253469667236104	373115080337941
PTGFRN	Q9P2B2	Prostaglandin F2 receptor negative regulator OS=Homo sapiens GN=PTGFRN PE=1 SV=2	1	1	4	3	8	68062	15182800	14503500	13333600	18034600	147272000	393195000	9253280	15146700	25323200	7166530	9174710	11653800	277552480556877	131857844193673	802270879832944	329685431267689	133891601545079	23658194230809	169156599394535	137705464794588	152367447232447	13100931175312	834114166719847	701198804478698	358319219198481	148773210837221	139527619699497	170348585177446	454986755993167	425852222219874	175147083705348	247364346445773	255460027194035	188698079646075	121423812061763	133943733628557	26751473136634	111071422907911	104168829641873	127179212168181	339684988366012
CD81	A6NMH8|E9PIF1|E9PJK1|E9PRJ8|H0YDJ9|H0YDL9|P60033	Tetraspanin OS=Homo sapiens GN=CD81 PE=1 SV=1|Tetraspanin OS=Homo sapiens GN=CD81 PE=1 SV=1|Tetraspanin OS=Homo sapiens GN=CD81 PE=1 SV=1|Tetraspanin (Fragment) OS=Homo sapiens GN=CD81 PE=1 SV=1|Tetraspanin (Fragment) OS=Homo sapiens GN=CD81 PE=1 SV=1|Tetraspanin (Fragment) OS=Homo sapiens GN=CD81 PE=1 SV=1|CD81 antigen OS=Homo sapiens GN=CD81 PE=1 SV=1	1	1	4	3	2	558372	565077	720939	506322	2240660	19094000	23628100	292491	362273	607740	478973	629831	344886	895327266438457	556846665306975	413728572560905	355017810460874	147480303151464	193071209335686	463432713573284	279816339497175	49659979753628	758901152918676	48647568248764	281815114642935	115586416807967	628281668400678	7195395518171	183437834945467	50116350786335	347532033679939	479844644350513	502642259316386	832601714391313	109307642548949	708173223760075	538326198035894	163217716979266	0.88718642179775	101605020872813	259029611387305	707684915284429
CHL1	O00533|O00533-2	Neural cell adhesion molecule L1-like protein OS=Homo sapiens GN=CHL1 PE=1 SV=4|Isoform 2 of Neural cell adhesion molecule L1-like protein OS=Homo sapiens GN=CHL1	1	1	4	3	7	671716	2062160	3860230	3667930	5220240	6681140	13618800	199060000	55294700	29965500	8784120	5503600	3283700	171422606444084	399332041873216	426534658494311	433946515820141	691148786015552	158369712810832	165473988627261	57201113549625	348461511236891	73020364361524	569334942646794	381853486325467	22130594679165	450560301686719	74181136465331	224220326413589	234864278587302	285068646722788	171334057559053	102752030141142	584232319655835	105174222699846	828793249585911	729420548506765	0.267021898286721	0.54363413542742	0.895049959714248	0.270538311606201	0.283381022594775
OLFML2B	F2Z3N3|Q68BL8	Olfactomedin-like protein 2B OS=Homo sapiens GN=OLFML2B PE=1 SV=1|Olfactomedin-like protein 2B OS=Homo sapiens GN=OLFML2B PE=2 SV=2	1	1	4	3	2	562311	571462	721824	523563	21004400	2353550	3621950	1561460	636575	614219	564437	825220	740600	37738044841198	884485735846966	647019534100543	138708258652799	288391824544852	44760084298078	103115250878863	780026027531341	759052284473314	372741298914561	101118183786579	915234015686482	487196754085703	997951875114815	112526950387281	716706089288682	980005162313636	805690458837445	106766957609819	140118352455218	12726308719829	536874565393497	147199937778442	174828964941035	0.330976195668646	0.6779567234715	0.764449714351449	48689292951158	0.665764657991016
C4BPB	P20851|P20851-2	C4b-binding protein beta chain OS=Homo sapiens GN=C4BPB PE=1 SV=1|Isoform 2 of C4b-binding protein beta chain OS=Homo sapiens GN=C4BPB	1	1	4	3	3	624294	34629300	40568800	34485200	1571310	2701160	5687100	2709040	1493680	4534660	33044700	23690400	20504100	379282990813043	470407689883212	271538143226841	172100260846867	313207794069565	447805021964601	296711973222724	173196781325737	357061335461307	361927403860885	274697460521614	161450281353667	489652929243209	530753880092661	472247862093056	88924268904478	106433410707626	806057985087091	307219682805338	311118434428578	598650828137378	521298869263099	399883063386729	308404026672127	122449029247749	132727271717273	118096490032223	0.0222375681908986	0.0266161336782333
OPCML	Q14982|Q14982-2|Q14982-3|Q14982-4	Opioid-binding protein/cell adhesion molecule OS=Homo sapiens GN=OPCML PE=1 SV=1|Isoform 2 of Opioid-binding protein/cell adhesion molecule OS=Homo sapiens GN=OPCML|Isoform 3 of Opioid-binding protein/cell adhesion molecule OS=Homo sapiens GN=OPCML|Isoform 4 of Opioid-binding protein/cell adhesion molecule OS=Homo sapiens GN=OPCML	1	1	4	3	2	639475	705850	754784	2181490	2846060	3881700	9054570	31679900	21940500	8741970	2417620	1364870	1215280	691218148008595	850573525805524	197679365185296	278706286366982	437432597288668	820495005535587	310231944564673	247249656099442	792168233670064	236750417084159	153808544983225	110124629919178	89236005599125	959689241554379	343795742577057	144007642012332	148647141500531	147690740053448	321218448214426	444141775209959	132815323870904	341001326252089	223902441712258	210361227110244	0.398548604100549	0.428619372890849	15354711630116	0.643171378172816	0.66389245406962
IGLL5	A0A0B4J231|B9A064	Immunoglobulin lambda-like polypeptide 5 OS=Homo sapiens GN=IGLL5 PE=1 SV=1|Immunoglobulin lambda-like polypeptide 5 OS=Homo sapiens GN=IGLL5 PE=2 SV=2	1	1	4	3	3	700086	62238800	51286400	41153000	6979080	6359290	21616800	42323700	9067320	10204100	94204200	94626700	68602500	490994450605181	638145979609872	419245398844949	550571275527421	79127319263455	220220735736191	333886608178154	112822771803757	103954073198886	743165668742016	117742029404968	698886654053424	633872007984387	72001045481965	729134186984113	284480383208951	268888278926099	396401723551772	345710814239527	202666838625955	17428992116541	107041196288988	171399631137559	133502064220833	0.474803151309981	0.539325334796805	0.546159485427892	0.0213090625129494	0.0201411326855079
PKM	H3BTN5|P14618|P14618-2	Pyruvate kinase (Fragment) OS=Homo sapiens GN=PKM PE=1 SV=1|Pyruvate kinase PKM OS=Homo sapiens GN=PKM PE=1 SV=4|Isoform M1 of Pyruvate kinase PKM OS=Homo sapiens GN=PKM	1	1	4	3	9	687395	24016500	20856900	15508600	75386400	86302000	277966000	29071100	15327700	11317700	8737200	13651700	15235900	245846510616287	224429333638369	140795379142249	771697932168454	928647131244749	252352426129079	29758826201891	164932731959632	102748143773018	894389329234743	146898241542652	138319662450085	317386930031947	253220221941414	244865476365002	398736609087586	315570312724321	454239408135801	308127004350498	296273481299878	172268053834022	1288225597281	213842962809542	264219674997593	148420563324604	118414100990053	114507147276616	186462347813016	147571053345993
A2M	P01023	Alpha-2-macroglobulin OS=Homo sapiens GN=A2M PE=1 SV=3	1	1	4	3	47	866589	2129780000	1540710000	1940600000	294297000	308981000	987970000	318443000	133115000	153648000	859340000	1756440000	1369940000	220622750658528	17782283609154	162313202032326	304860660023818	356614013788448	826345327279592	329873369962877	153636225028236	128512309934365	890185627392966	202721564878935	114582782640506	284823149822957	200634815829857	28228838032972	157521616625979	121183592848936	148743809654229	341555451858536	275981236120116	215464384203518	128217083327735	295106187819897	218877237359653	130129178008101	0.916654551428659	128971099843458	0.0719680212187365	0.0553660098742065
FERMT3	Q86UX7|Q86UX7-2	Fermitin family homolog 3 OS=Homo sapiens GN=FERMT3 PE=1 SV=1|Isoform 2 of Fermitin family homolog 3 OS=Homo sapiens GN=FERMT3	1	1	4	3	5	641217	5835730	8839640	6407970	52264500	53341500	129326000	3720480	2078980	3000060	5139390	3185270	5119490	591195850312723	104688700455748	534095664773169	529471985829868	631728477105434	107791478334722	376907831097649	24621558623823	250050958425116	520652264778993	377234567132463	426702592997407	763231642003013	118118676976861	928876999912275	273578372360582	214672232723971	194026814292652	390255583753436	44228424533066	419236692610091	749916789978366	549148557958456	815091784098947	101775510590319	157509044410471	123864008957457	36481163779314	286261403388721
FBLN1	P23142	Fibulin-1 OS=Homo sapiens GN=FBLN1 PE=1 SV=4	1	1	4	3	6	704786	9859610	15758900	6734410	21470400	22525600	46043000	35359700	18538300	28392500	6944230	16367800	10304200	109744545309539	146198063757378	652169711611842	238980982575773	208973919815038	445886871036126	393578873685845	171983042303296	274956952976418	772942706531858	151846935253604	99787318300946	14167979946606	164953063629821	11342264787207	12348156274168	710129423851938	802605275097989	40751701193361	308938159589892	460994208148596	111330105049213	221046883796437	190614785659065	0.743278119670474	0.865373916611366	0.595035938476138	0.647806844126665	0.372546873211651
C1QA	P02745|X6RLJ0	Complement C1q subcomponent subunit A OS=Homo sapiens GN=C1QA PE=1 SV=2|Complement C1q subcomponent subunit A (Fragment) OS=Homo sapiens GN=C1QA PE=1 SV=6	1	1	4	3	2	707795	33393400	37415800	34869900	1898490	7892900	10725200	6840770	7326570	9048070	128399000	128265000	21085100	38972840576584	292257204933071	382506737776876	22156937630262	616519463118851	117650502697299	798374045862591	572283064894105	992531592828433	149852179089066	100188611203663	231293832695225	503137921063785	32974938301237	665239833360779	114484979292753	20950394744263	211773255093514	826647534529416	102800877612722	166408345286561	215838233530854	145846738766741	441819913533503	0.344977148833253	0.226093079489253	0.456122529023242	0.00784967701443458	0.0143646645248407
TFRC	P02786	Transferrin receptor protein 1 OS=Homo sapiens GN=TFRC PE=1 SV=2	1	1	4	3	2	597687	2228510	2926140	2203420	20873200	21070100	72946700	1820560	751823	634023	1249950	1221190	2434650	227085705178605	348682771204766	181462416365699	212698410208348	251074140593463	600751760803828	185515502026	895882381210335	522148957581528	127370205737465	145518640040309	200505338067526	293166800049758	393413495821752	315591898657679	109901347806494	853193235603586	108136517032925	192085317855098	160929967485997	875437564426831	18345652614431	211834646919167	383007407053217	138394169373826	185717257088673	148980302914331	518807236704914	402763782040411
APOB	A0A087WTM7|P04114	Apolipoprotein B-100 OS=Homo sapiens GN=APOB PE=1 SV=1|Apolipoprotein B-100 OS=Homo sapiens GN=APOB PE=1 SV=2	1	1	4	3	153	81521	3045780000	2993350000	1880440000	783437000	516950000	2192940000	364592000	158377000	198609000	2870400000	2890630000	2568390000	270329164137992	364034251703501	174212920703363	695341979278791	628685273750562	203164409567566	32359477904313	192609125835754	184000840058573	254763256946231	351542027828917	237947886348573	34899394459079	410734339028833	302983876863376	35928345977912	213638099734088	365699995723547	335054511940681	345989395576446	308496732463983	366945957557008	511747370108466	454530556854649	0.767811843071296	0.903645162761144	0.666586376414435	0.0790449518433614	0.0470019224257361
CCT6A	P40227|P40227-2	T-complex protein 1 subunit zeta OS=Homo sapiens GN=CCT6A PE=1 SV=3|Isoform 2 of T-complex protein 1 subunit zeta OS=Homo sapiens GN=CCT6A	1	1	4	3	3	574792	3244380	4020420	3076540	9242520	12149900	38885700	2250330	2136320	1917670	2468290	2804520	2759000	380058004705204	409061377299253	258123381587207	108270107374843	123620289125221	326253140846069	263611515829916	217361868051582	16089355742761	289144111489347	285348499376508	231481602644238	490653469292963	461537763660978	448917465746071	559432048222341	42008306477001	587262170899681	272947011195631	390453469025468	269754946363953	416466111064125	415388012130911	442178593666342	117813540227626	110822405809128	107792075710321	134328348300158	100868486921215
hCG_2039566|A0A0U1RRH7|HIST1H2AB|HIST1H2AG|H2AFX|HIST1H2AD|HIST2H2AC|HIST2H2AA3|HIST3H2A|HIST1H2AC|HIST1H2AH|HIST1H2AA|HIST1H2AJ|H2AFJ	A0A0U1RR32|A0A0U1RRH7|P04908|P0C0S8|P16104|P20671|Q16777|Q6FI13|Q7L7L0|Q93077|Q96KK5|Q96QV6|Q99878|Q9BTM1|Q9BTM1-2	Histone H2A OS=Homo sapiens GN=hCG_2039566 PE=3 SV=1|Histone H2A OS=Homo sapiens PE=3 SV=1|Histone H2A type 1-B/E OS=Homo sapiens GN=HIST1H2AB PE=1 SV=2|Histone H2A type 1 OS=Homo sapiens GN=HIST1H2AG PE=1 SV=2|Histone H2AX OS=Homo sapiens GN=H2AFX PE=1 SV=2|Histone H2A type 1-D OS=Homo sapiens GN=HIST1H2AD PE=1 SV=2|Histone H2A type 2-C OS=Homo sapiens GN=HIST2H2AC PE=1 SV=4|Histone H2A type 2-A…	1	1	4	3	3	695515	1351920	2168240	1248640	27230000	74172300	96458700	2782040	1662460	1378030	1262440	1123720	515697	14013223951125	182032111255123	143485996934744	282250494251978	622705067965186	11084438054627	288370240554084	139569929379216	158354696594684	130857258157718	943406283712166	592607141860399	180910199561031	205384077318337	249544887092032	145838935547079	211605922660201	199522099259561	298582537372105	250713538608446	26549827954173	188479070622422	137333703061086	113200439944758	131730373192196	149551109990082	181706952867233	106193113777912	154081567702343
APOL1	O14791|O14791-2	Apolipoprotein L1 OS=Homo sapiens GN=APOL1 PE=1 SV=5|Isoform 2 of Apolipoprotein L1 OS=Homo sapiens GN=APOL1	1	1	4	3	4	651345	37792000	43411200	37217200	3576310	5767500	19866000	4315330	2341180	2661280	32098200	48023900	26648500	426026400555345	441926915097652	324308549501967	403154762005208	587132694517937	173111186344112	486463936046913	238332608886259	231902415178626	361840617334504	488884296632162	232213502934213	549998497216267	498619452763817	564023961204082	208310215744346	199517816602041	311603593564875	503691490792608	428123822985579	388808753864043	521173867073193	711679495717628	443576677303354	105530712870342	0.956723819565172	108221842428809	0.0399694284201497	0.0382823908118211
PDCD6IP	Q8WUM4|Q8WUM4-2	Programmed cell death 6-interacting protein OS=Homo sapiens GN=PDCD6IP PE=1 SV=1|Isoform 2 of Programmed cell death 6-interacting protein OS=Homo sapiens GN=PDCD6IP	1	1	4	3	8	612931	4713830	6280520	4610730	18566000	106009000	131826000	5732350	4559490	6594810	4091480	5710860	3724090	66435793875342	519231622121091	395709017511688	261665556265202	876411905852297	113137696075232	80790614642725	37694830822048	565989720885034	576645152508859	472135922106203	319614463441819	85768362583109	58584118422042	688200690002969	135202690419324	297819882170332	203650113023977	836517203353818	67712325030737	948941208342588	830565640407981	687298522921327	610530911941761	124790552755089	0.852382428715738	100131262770333	196716107936115	433319543456115
VCAM1	P19320|P19320-2	Vascular cell adhesion protein 1 OS=Homo sapiens GN=VCAM1 PE=1 SV=1|Isoform 2 of Vascular cell adhesion protein 1 OS=Homo sapiens GN=VCAM1	1	1	4	3	2	594378	1017900	1156250	936732	12416100	10183100	37035200	2560060	3153700	5970960	882443	869084	1326870	124192003559056	136818105888161	648836106305595	151486426504528	120495779811436	25652774714912	312347952285486	37317471181794	413584081392165	107665157870777	102837990692071	919068809834301	160331414284928	154369799067479	112842881081209	782730930190268	409465443198947	46175506937993	323409391888654	670344628926897	693417147812935	15507453831443	149703498067991	175561491355191	10338990270591	0.995455480605579	0.727668657329211	504744968902114	264044276803657
RAB11A|RAB11B	H3BMH2|H3BSC1|P62491|P62491-2|Q15907|Q15907-2	Ras-related protein Rab-11A (Fragment) OS=Homo sapiens GN=RAB11A PE=4 SV=1|Ras-related protein Rab-11A OS=Homo sapiens GN=RAB11A PE=1 SV=1|Ras-related protein Rab-11A OS=Homo sapiens GN=RAB11A PE=1 SV=3|Isoform 2 of Ras-related protein Rab-11A OS=Homo sapiens GN=RAB11A|Ras-related protein Rab-11B OS=Homo sapiens GN=RAB11B PE=1 SV=4|Isoform 2 of Ras-related protein Rab-11B OS=Homo sapiens GN=RAB11B	1	1	4	3	2	623343	1901840	2100420	1954700	18807700	24746300	61915800	3360190	2500960	4281120	1741580	1213480	1554800	207830970627177	24635292275336	152507868130711	205528464343203	290243062450913	483073958234384	367197844819615	293331241222823	334017744109967	190317935170614	142325984661519	121307225338737	2683090094204	2779562758763	265235350810108	106196634106438	986295988024323	869542774920521	380201729599924	526919471826669	560015827156617	274122720044324	207187029097056	231722338575158	115789013295054	119952300492663	114462572940105	458292604672611	425636990412309
CFP	P27918	Properdin OS=Homo sapiens GN=CFP PE=1 SV=2	1	1	4	3	4	598967	33036000	37866600	32865800	2556080	5593710	8542010	7367680	2576320	2652150	63449400	50083300	19022000	29416074978959	369633540145344	378121943975806	227599712229741	546028117086406	982760628574619	656036527730284	251486608818128	305130595852051	564969217753347	488886445605397	218848639567812	379760432952951	417051931470837	657613982076439	117600856113212	185549772209246	176898876349445	67926929867008	451752737067878	511583489320916	813748313174102	711682624024668	418046974638471	0.533609252401514	0.5860083095922	0.924027030978411	0.0165243399435779	0.0260719829240645
HRG	P04196	Histidine-rich glycoprotein OS=Homo sapiens GN=HRG PE=1 SV=1	1	1	4	3	3	635696	32266500	33191000	19935200	11413800	13588500	28117500	53386900	24931300	30578200	26756100	30450000	18699200	298727323370167	342115155851289	208903411411824	105670398818664	140063022966625	294646738952805	494262648258435	256978566029202	320432716743902	247711345724654	313862387263769	195951215471727	385655862446219	386003354774359	363316137654978	545999344425999	475958310445077	53037001610837	511766385330541	461618100132828	53723910205292	356788800882117	456896298431678	374308074139543	103031670725448	103124506641141	0.970633985094139	0.145868973219757	0.127156837730312
C4A|C4B	A0A0G2JPR0|A0A140TA29|A0A140TA32|A0A140TA49|P0C0L4-2	Complement C4-A OS=Homo sapiens GN=C4A PE=1 SV=1|Complement C4-B OS=Homo sapiens GN=C4B PE=1 SV=1|Complement C4-A OS=Homo sapiens GN=C4A PE=1 SV=1|Complement C4-A OS=Homo sapiens GN=C4A PE=1 SV=1|Isoform 2 of Complement C4-A OS=Homo sapiens GN=C4A	1	1	4	3	2	646432	22134300	10186300	11698400	2407650	3911110	9820430	11392100	4034920	8069490	8688080	10568400	8386920	208020843452767	127076148642917	997786961500689	226273875270081	487918867222443	837610015927837	107064341347965	503364414637579	688267789437889	816516325153774	131842923271237	715342219718026	268554134531434	143378096085556	173530964671651	116915795662145	165803246823261	150771476113753	110855900526786	904208192729451	115395323213853	117606191876294	191926608798829	136645423693222	196533573736327	104927111505358	126993616018374	0.0855614425292642	0.121338309283961
HSP90AA1	P07900|P07900-2	Heat shock protein HSP 90-alpha OS=Homo sapiens GN=HSP90AA1 PE=1 SV=5|Isoform 2 of Heat shock protein HSP 90-alpha OS=Homo sapiens GN=HSP90AA1	1	1	4	3	6	636921	7566150	14213900	10245800	21857300	34259900	88759300	8118900	3265610	6280760	3322270	3731460	7275120	933191047770406	163239085549419	723334799914791	269582769155146	393456739319577	626624475454106	10013659255689	375037948881755	443410204953523	409760924945472	428538344975154	513610208041938	120474616882979	184180190718484	125799384490857	139293517269526	133703386456537	112793657354452	103682813566283	673691616058103	743423776357766	590195449594581	623832582368771	981103625041437	193120109926804	295239774138005	201655681422058	223286697755689	214325750586556
SERPINA3	P01011	Alpha-1-antichymotrypsin OS=Homo sapiens GN=SERPINA3 PE=1 SV=2	1	1	4	3	7	742481	34335500	44661700	47422300	27368900	26055200	74283400	112894000	104029000	132151000	49830700	30460400	24788200	355596715873375	506129714915612	404056095452979	283446897731701	295271137195164	63292291940652	116919036104932	117891097098758	112597695746952	516073255658761	345193164797029	211204924799251	459074036469224	571058500528225	702717581315758	146457117670833	100338225325962	113927389847936	121059587841778	211771219312974	18878186213634	743321455523841	502505192210669	403445870239071	0.913570732373176	113642308453763	139842849826943	0.291453939065834	0.199675997146507
PIGR	P01833	Polymeric immunoglobulin receptor OS=Homo sapiens GN=PIGR PE=1 SV=4	1	1	4	3	2	598424	14122500	16549100	9756680	3757780	3187540	14304400	2686110	1227720	1924080	5053260	12012800	11928300	160953627967023	185014071227785	76574204654653	428272844115363	356357598057547	112266473130411	306134997074527	137255485511464	151009252831829	57591823689902	134299571266422	936179197618554	207790534548971	208748577643929	133174676713564	221288738129709	12109645836086	202081894319365	316976412091907	246556035523248	253182871641325	82951863407075	195502804676693	178829935638068	116194491603193	11673022019446	0.74470013221441	0.123742558727736	0.0677159883376266
IGKC	A0A087WZW8|A0A087X1V9|P01834	Ig kappa chain C region OS=Homo sapiens GN=IGKC PE=1 SV=2|Ig kappa chain C region OS=Homo sapiens GN=IGKC PE=1 SV=3|Ig kappa chain C region OS=Homo sapiens GN=IGKC PE=1 SV=1	1	1	4	3	5	735962	68303800	68817900	39318000	15466300	12196400	29464000	62280000	12695500	10751300	103768000	157283000	86057300	520719708778745	745341382988143	476188002786781	117908626341209	132094725986648	356844277789046	474796767716295	137500294657727	130211101133362	791083991528331	170347436844955	104225682415745	67224720563297	84095740678219	828166399011418	609234311634862	448880662916237	642326828499096	49161114325949	246995793339399	218312586058803	1139430686587	247978466041474	199092995504008	0.337654875266287	0.422394270905056	0.415969631133883	0.0306004894894757	0.0225462810371549
CPN2	P22792	Carboxypeptidase N subunit 2 OS=Homo sapiens GN=CPN2 PE=1 SV=3	1	1	4	3	5	639822	40081300	50450600	39547100	4045510	5078190	14851400	10530500	7614040	11856300	20085100	29280100	26756100	481563474350916	533576685698516	311223507183389	486054556893457	537080587653537	116875947783362	126520451348941	805277683114954	933054324645401	241315789125742	309672802997807	210562273353785	621696652747326	602026502440424	541266999007491	251144570651728	182509247378833	210379040775576	131001026044316	144654381064858	156436356634493	347577018663485	450797429561874	402218270684171	154566984659803	149676567754215	134570465455684	0.0624398713227355	0.0453756730315573
SLC1A5	M0QXM4|Q15758	Neutral amino acid transporter B(0) OS=Homo sapiens GN=SLC1A5 PE=1 SV=1|Neutral amino acid transporter B(0) OS=Homo sapiens GN=SLC1A5 PE=1 SV=2	1	1	4	3	2	595224	585045	478178	526742	3995840	12274100	32648700	686887	181716	369547	459395	747694	396312	652303997011538	522869743443463	432049254883248	445521695496686	13421268895682	267794223887722	765854140442641	198699643855577	303113300238712	51220879540397	817575400696427	325066739127105	842122031913569	589946021470374	75140212167928	230201226065393	456077866400186	482034952573526	792975974465714	356929970895931	508201281365047	73775531507783	119016227947394	620945906339827	114146521848471	0.79964997799865	101849774081263	312029234301224	618196652845627
SLC16A3	O15427	Monocarboxylate transporter 4 OS=Homo sapiens GN=SLC16A3 PE=1 SV=1	1	1	4	3	2	597042	1497980	1911520	1212460	2702530	41166700	12674800	1475750	1702500	1514910	1191680	1174690	648524	206420382075263	121479733619953	138450928506597	372406357341127	261620058906657	144733667802271	203357106802207	108196224202713	172987724216823	164212500107778	74653170401577	740550203378357	266487944850853	137063745678603	240788105181292	1924225035975	889030085016977	260523493307724	210558762322301	194356036107404	290032087137652	236521992288687	108674242619596	141460679262888	188383051911985	0.968917627094708	170215572578876	13602543448834	628464453620232
UBB|UBC|RPS27A|UBA52	B4DV12|F5GXK7|F5GYU3|F5H265|F5H2Z3|F5H388|F5H6Q2|F5H747|J3QKN0|J3QS39|J3QTR3|P0CG47|P0CG48|P62979|P62987|Q5PY61|Q96C32	Polyubiquitin-B OS=Homo sapiens GN=UBB PE=1 SV=1|Polyubiquitin-C (Fragment) OS=Homo sapiens GN=UBC PE=1 SV=2|Polyubiquitin-C (Fragment) OS=Homo sapiens GN=UBC PE=1 SV=1|Polyubiquitin-C (Fragment) OS=Homo sapiens GN=UBC PE=1 SV=1|Polyubiquitin-C (Fragment) OS=Homo sapiens GN=UBC PE=1 SV=1|Polyubiquitin-C (Fragment) OS=Homo sapiens GN=UBC PE=1 SV=1|Polyubiquitin-C (Fragment) OS=Homo sapiens GN=UBC …	1	1	4	3	3	637273	1383730	1776630	1405670	17679700	113258000	202882000	2004200	2517060	5696900	1477820	1013530	609272	202550947749371	159405430169467	10702724170783	258796151772713	101619021462733	154473673423833	293375593128203	225839388090013	433760052704643	216323879371681	909374409075947	463897654569086	261492519540253	179854735349432	186137334083537	133720068048909	345318962421718	278055697997187	303765148688552	40568188575472	727244282635826	311580147035253	132379609107511	886142182183359	197532324882365	135862869336141	140608765457501	10101258717293	260855100532341
RELN	J3KQ66|P78509|P78509-2|P78509-3	Reelin OS=Homo sapiens GN=RELN PE=1 SV=1|Reelin OS=Homo sapiens GN=RELN PE=1 SV=3|Isoform 2 of Reelin OS=Homo sapiens GN=RELN|Isoform 3 of Reelin OS=Homo sapiens GN=RELN	1	1	4	3	6	654653	4913940	4616780	3590900	62423600	49864400	107345000	20101200	3360760	3263930	12938300	20302200	4143430	341887509885863	482208027981645	494145299794082	43431236771534	520817842532846	14771791808849	139854153972529	351020722694084	449150816886267	900182576335132	21205003976124	570179191713997	441375502572419	544068023051722	85939698422457	224409362224146	176982886083111	265895203437619	144806926244928	63054877152237	753048515152607	12965698484501	308685851445394	108916229302849	0.34041783641663	0.419621066849652	0.662823514870319	17307926949898	136500849757284
FGG	C9JU00|P02679|P02679-2	Fibrinogen gamma chain (Fragment) OS=Homo sapiens GN=FGG PE=1 SV=1|Fibrinogen gamma chain OS=Homo sapiens GN=FGG PE=1 SV=3|Isoform Gamma-A of Fibrinogen gamma chain OS=Homo sapiens GN=FGG	1	1	4	3	24	826913	582351000	1629010000	807308000	54288800	74760400	201202000	60272200	35442800	56153000	1004720000	607493000	672543000	658735500388442	170332733594757	682556562854288	614096306754656	781710566334001	170110720517334	681778477696652	370597418693088	474758068468995	113650484321359	635207539116887	568616486460819	850425078831666	192183846494202	118707402847726	317303790513605	26563873357071	306202695138046	705922869867641	66571496204782	795981761751596	163695449241805	924685419901874	108617719700674	0.782952432784678	176935998126105	109289168631838	0.0292128937514085	0.0244562981346645
BSG	A0A087WUV8|A0A087X2B5|I3L192|P35613|P35613-2|P35613-3|P35613-4|R4GMX5	Basigin OS=Homo sapiens GN=BSG PE=1 SV=1|Basigin (Fragment) OS=Homo sapiens GN=BSG PE=1 SV=1|Basigin (Fragment) OS=Homo sapiens GN=BSG PE=1 SV=7|Basigin OS=Homo sapiens GN=BSG PE=1 SV=2|Isoform 2 of Basigin OS=Homo sapiens GN=BSG|Isoform 3 of Basigin OS=Homo sapiens GN=BSG|Isoform 4 of Basigin OS=Homo sapiens GN=BSG|Basigin (Fragment) OS=Homo sapiens GN=BSG PE=1 SV=1	1	1	4	3	3	615026	2756090	2315110	6111780	1323010	91164900	58809900	1423150	2099780	2534980	1545160	1623050	962646	592848387783245	161813889319723	406511933694841	284585897238882	637194217054207	391161432011628	306126499161393	146763466321586	168608755825267	332371444643374	11344257208529	640283333044717	765365061725817	182572163373112	706988673198401	147045639140597	216529585432951	704098391634363	316967613235059	263635499018929	282690286741915	478728210186952	165140817675542	122307596162978	463462075880935	110555443495392	428112615130347	0.890425766387463	131118150243373
SIRPA|SIRPB1	P78324|P78324-2|P78324-4|Q5TFQ8	Tyrosine-protein phosphatase non-receptor type substrate 1 OS=Homo sapiens GN=SIRPA PE=1 SV=2|Isoform 2 of Tyrosine-protein phosphatase non-receptor type substrate 1 OS=Homo sapiens GN=SIRPA|Isoform 4 of Tyrosine-protein phosphatase non-receptor type substrate 1 OS=Homo sapiens GN=SIRPA|Signal-regulatory protein beta-1 isoform 3 OS=Homo sapiens GN=SIRPB1 PE=1 SV=1	1	1	4	3	2	573989	1985310	1996110	2566560	5137390	6646980	9955570	24941000	15135100	14479300	1515030	2184980	1981070	211731861216479	20609072398231	233087810252392	547898890598914	686275265639639	90413705937691	265993943041652	156264119539738	131496958223749	16157684275947	225590829206241	179915243850409	273345044649964	232529046095891	405376639773537	283099560920655	233208172303924	162746476831945	275413809297334	280701799747244	220468460513908	23272574701745	328397472927655	343675992373257	0.832360377846701	0.708071971513365	123440852379166	0.862063761931023	0.710139972225971
ABI3BP	D3YTG3|H0Y897|Q7Z7G0|Q7Z7G0-2|Q7Z7G0-3|Q7Z7G0-4	Target of Nesh-SH3 OS=Homo sapiens GN=ABI3BP PE=1 SV=1|Target of Nesh-SH3 (Fragment) OS=Homo sapiens GN=ABI3BP PE=1 SV=1|Target of Nesh-SH3 OS=Homo sapiens GN=ABI3BP PE=1 SV=1|Isoform 2 of Target of Nesh-SH3 OS=Homo sapiens GN=ABI3BP|Isoform 3 of Target of Nesh-SH3 OS=Homo sapiens GN=ABI3BP|Isoform 4 of Target of Nesh-SH3 OS=Homo sapiens GN=ABI3BP	1	1	4	3	3	588167	2820070	1949870	2519540	25405700	6596180	23761600	2927220	1969020	2549300	3094330	1579820	1874820	208826444245	289764749352939	228957966166847	188129443402298	98023993619414	215928606367439	216760911652139	292610577510769	231662344376014	229135422603208	234772649624211	170370374802118	269594162155318	326937183087569	398194186446724	972065535033634	33310243773114	388675804946546	224437247338105	525624922562375	388406249950789	330033137687151	341763648462124	325443283059467	0.816869978707637	0.990619261383029	120652789364499	294535737182575	100929997534641
THBS2	P35442	Thrombospondin-2 OS=Homo sapiens GN=THBS2 PE=1 SV=2	1	1	4	3	6	626517	4180570	4150300	3447260	180492000	11845100	36539200	6321910	6144640	7192290	5237570	3310000	5185150	278146704914381	617376574522772	348309214617229	120087105498548	176201413461188	369190024968869	420616909958515	914043995584801	726704942823966	34847229857613	492378011630575	523904644318248	359086360631986	696576649262743	605764921257799	620490521557877	598762794581444	664549420046872	435512568827204	164192391295283	121839715653066	501918929816852	716765372571062	100076816556323	0.50098173596742	0.971833567746302	0.84513697848558	865681498161883	0.835367914654778
THBS4	E7ES19|P35443	Thrombospondin-4 OS=Homo sapiens GN=THBS4 PE=1 SV=1|Thrombospondin-4 OS=Homo sapiens GN=THBS4 PE=1 SV=2	1	1	4	3	3	614728	3916510	7803530	4338810	14306000	14760800	44918400	1447820	1226650	1326310	1688160	2620070	3512900	498142189283989	77405703070887	343901992270858	181958482421767	146417083280099	356031429115801	184148699860116	121675326002339	105125749080684	214717623154711	259893100231483	278438859652369	643099712010973	873356837690582	598100063178896	940180156654107	497550503353749	64086368464943	190670111979515	218568940165454	176254358832789	309266590391792	378332034363532	531876840218557	16998288635348	230844009590631	158088665207819	248506621501341	13151159779287
F13A1	P00488	Coagulation factor XIII A chain OS=Homo sapiens GN=F13A1 PE=1 SV=4	1	1	4	3	4	616404	46209300	34251100	18295800	5793390	6910420	15788500	9176880	2393640	3669760	30801700	22744100	19620300	35802986288374	413114768160829	195778656915817	448872116074476	833490473647256	168948683562095	711025072463884	288705482060572	392691592607806	238651709235719	274324725294274	209951791246374	462215220202117	466111143249755	340490109688595	231932389626311	283234439187955	304111005405252	736205198787272	518610085603746	658388696198457	343739835240842	399340464615493	401052121337398	115744649279948	116720238631102	0.852631125214015	0.0580788600648392	0.0709255545792658
LGALS3BP	Q08380	Galectin-3-binding protein OS=Homo sapiens GN=LGALS3BP PE=1 SV=1	1	1	4	3	13	786503	27151000	36731500	24793500	35034200	761026000	1077400000	21997900	21085900	21823000	34577300	16954300	19799000	425640224864735	298696780130329	194486350703468	549223408565287	618858515975289	845139227006739	344856215334682	171468370095153	171185013467311	542060688269876	137870623834138	155308256501823	549499945837248	337015058288514	338242584391783	28378393984739	210298797947787	15212674914864	357068897280545	308013638877579	287009653242111	780752219513277	200701263510575	296671466156613	185221704316912	113598743638731	114012509788597	0.956559602862451	708860884641904
LAMA1	P25391	Laminin subunit alpha-1 OS=Homo sapiens GN=LAMA1 PE=1 SV=2	1	1	4	3	40	709895	32376500	38054800	23757700	44438800	2167940000	794312000	56284600	22065200	32028200	19701800	24099500	13081500	487635292004974	250295736648117	23982538721345	669310370619142	142590721619591	801829229968767	847724656969814	145128222675932	323313092881458	296736614396973	158508311838488	132053010301197	629535346736125	282404893146242	417094353821876	345832917885251	484547866451349	144330863163843	877745840155363	260698063120582	542068355149919	427401904094447	230743994465308	252249050107587	249568966252845	111954789532723	165350217827968	13709978996462	192091056931506
P01598	P01598	Ig kappa chain V-I region EU OS=Homo sapiens PE=1 SV=1	1	1	4	3	2	704778	9649760	10675900	7499720	1906520	2347500	5416930	7140440	2802440	1925840	6000560	13683900	13039200	100235805402417	10553352625473	730386478575429	198037637947281	232055332930225	527546685394868	74170523860452	277027112765486	187554668160905	623301475337757	13526824154564	126986812460208	129404051642639	119071881145193	12702578315886	102326121316578	788564046754611	949594572216235	767971867343873	497631889912379	314455098507083	897766653857701	196912919054635	24257154567106	0.657163848181718	0.604693088279064	0.645086080530935	0.0519651639962674	0.0400463337063129
SDCBP	O00560|O00560-2|O00560-3	Syntenin-1 OS=Homo sapiens GN=SDCBP PE=1 SV=1|Isoform 2 of Syntenin-1 OS=Homo sapiens GN=SDCBP|Isoform 3 of Syntenin-1 OS=Homo sapiens GN=SDCBP	1	1	4	3	5	627593	4068270	4102570	4492170	5368030	20066000	48505700	1916190	2074990	5789730	2452370	5507980	6531260	705213593246691	408693688284524	260137729687033	930520276421191	199895371660136	280892367717168	332161640019807	206708311193594	335278321546358	425105673829512	548699147411839	378219690794367	91042812369506	461122905708118	452420736308171	480800173540495	679278951331931	505611873120832	343924758339245	371316173832208	562129317616885	61229712014244	798753273976726	722479234038323	126014434851807	0.638250739928752	0.62620586861625	0.665486495512191	0.940205502565212
IGSF8	C9J8Z4|Q969P0|Q969P0-3	Immunoglobulin superfamily member 8 (Fragment) OS=Homo sapiens GN=IGSF8 PE=1 SV=1|Immunoglobulin superfamily member 8 OS=Homo sapiens GN=IGSF8 PE=1 SV=1|Isoform 3 of Immunoglobulin superfamily member 8 OS=Homo sapiens GN=IGSF8	1	1	4	3	3	584585	2599770	3912920	2484670	4017240	30155400	80905500	4177580	1924150	2566630	2300480	2271090	2304610	366125100807281	366026220885405	188609216457662	565747123771349	282082616084351	614146867073508	588327774622555	179990736564165	194830731339264	323976148622814	212444540136429	174941012826851	472666142226548	412981847721944	328021316580805	292321749651139	95856538373748	110547662920123	609162718787349	323322614559282	326654182571105	466636121342722	30926013421538	334174163919318	141443053730709	123582817677567	0.981587902349031	0.874758677399478	286846048328534
PI16	Q6UXB8	Peptidase inhibitor 16 OS=Homo sapiens GN=PI16 PE=1 SV=1	1	1	4	3	2	589264	6850520	15394300	4169990	2398910	2645520	7678730	15365700	15809800	15069500	2178100	6763580	5658890	930246342547939	124618578304016	379347943706583	325752972562911	214157799493865	69854134800756	208654032477664	127982097222403	137088670181136	29576872393682	547519357064288	51479458827521	120094456534937	14060525665069	659746189894108	168316682299454	727745141128584	125738838078394	216043272462503	229897977421614	229843552862315	426007811806688	797035827526957	983366040628386	150676359063514	176410208668989	0.827749728567622	0.211178314056104	0.0913064527333271
VCL	P18206|P18206-2	Vinculin OS=Homo sapiens GN=VCL PE=1 SV=4|Isoform 1 of Vinculin OS=Homo sapiens GN=VCL	1	1	4	3	15	649306	15036700	18026700	11791500	134215000	156351000	326334000	15619300	11236700	14803800	12304900	11704300	10299000	155055458130544	188006898372415	109642007444986	138399837151709	163064047038146	303438195798262	161063113394455	117191561125515	137651558310146	126885680152596	12206832868025	957641550842479	200176019246254	212125339235249	190684826065965	715112474243353	554119757511632	546194814052215	166766976307837	210514622422684	230787293926143	182758644091652	177697519017711	18292969693958	109530260656709	116068566983277	104336966940036	39128790750096	303197564342699
C6	P13671	Complement component C6 OS=Homo sapiens GN=C6 PE=1 SV=3	1	1	4	3	4	58398	12717400	19293900	11606600	4250290	5293810	11443000	14288200	5254200	8447940	13658000	10572200	9149440	120495906572675	213463821684177	110720183837443	402710103281153	58569647083789	10915953540674	135379056433838	581314100256042	805884126141757	12940798370497	116968690394864	872803128228472	155559766834388	240848000691513	192559945672539	208080460415946	199029763023232	196489344351196	140173348329528	104423148859085	135114937290603	18639162124609	170273864733277	166723772161191	0.913585693717956	141447427101503	113088374410349	0.122203404933512	0.116888028197986
B4E1Z4	B4E1Z4	Uncharacterized protein OS=Homo sapiens PE=1 SV=1	1	1	4	3	12	685688	57291700	112541000	41878700	26400500	32869100	69743200	197895000	193080000	138612000	60943700	38591900	29805500	572893841709461	101502579978313	464348915646799	26399432846382	296451822141722	773309087763896	197887000743727	174142029502249	153692287238224	609412365508248	34806669713838	330481882324682	739603817026181	11452382544231	807576350318631	136405967882054	100739442435538	139197180593871	20489493881716	312816411322679	257681260600848	877761599882914	506688255691554	631289969869116	117157542860933	181412395109103	12792478716018	0.216074980425137	0.159577131340174
ACTN4	O43707|O43707-2	Alpha-actinin-4 OS=Homo sapiens GN=ACTN4 PE=1 SV=2|Isoform ACTN4ISO of Alpha-actinin-4 OS=Homo sapiens GN=ACTN4	1	1	4	3	2	580267	1090670	1318590	1190070	10101200	10816000	27519800	2658240	1532960	3776660	3147490	4239880	1138210	113037695738264	13646796529567	110948552487789	104689445220951	111940596594693	256563225251747	27550159472552	158654268635171	352092700629823	326207759413231	43880796661419	106113717619238	145931244410653	153974740733954	192957114945378	540930753531565	380393455010034	461818930673384	28525816341225	284995294342981	590320390027252	46985040180137	638782293782348	202699540220888	0.310590868606611	0.327710139532981	0.410677769361471	115128294337448	0.809605469212402
TCP1	E7EQR6|F5H282|P17987	T-complex protein 1 subunit alpha OS=Homo sapiens GN=TCP1 PE=1 SV=1|T-complex protein 1 subunit alpha OS=Homo sapiens GN=TCP1 PE=1 SV=1|T-complex protein 1 subunit alpha OS=Homo sapiens GN=TCP1 PE=1 SV=1	1	1	4	3	2	571213	1363190	2094110	1411100	5429430	7566260	28274600	3459420	2065910	3079720	1265570	1408060	1050710	157520294581197	221577832655799	115411968557342	627385333671746	800586164103254	231254145430617	39974534546181	218593989934598	251886151091644	146240039329166	148986864610419	859361558237442	203358113928587	250002916520737	200719702813991	324170235673191	272052987263518	41626208141	413901862138546	39266676553326	422313585850825	210635520632159	216883416802132	164156149314529	0.96545023991333	118689818208453	0.952924284620141	153901029940388	12915817163555
PTX3	P26022	Pentraxin-related protein PTX3 OS=Homo sapiens GN=PTX3 PE=1 SV=3	1	1	4	3	7	747915	3004580	4693000	3206940	35314900	148403000	441309000	2059360	1209180	2184400	6452260	8061460	3967230	410163533790756	432484777919918	25491611343948	482093476607951	136761215635307	350791642830435	281128934808635	111432334064608	173635539859555	880815875275992	742906187472896	315350724591202	529519595273346	487966032228335	443339518176996	249097878992293	464738199629647	631431964663489	29108478920222	200169154724072	29111821809748	126867519539043	10814646829698	602386273114352	0.489631888689363	0.451208476719126	0.409943593312309	230333808320257	429730352685614
LAMC1	P11047	Laminin subunit gamma-1 OS=Homo sapiens GN=LAMC1 PE=1 SV=3	1	1	4	3	29	748656	29005000	46347700	25818700	303672000	1700730000	924533000	26790700	22689100	25257200	21456600	22188600	20974300	371632872284163	354913405348444	263147290726963	389086356118863	130235562040459	942295135454809	343261671832558	17374466791861	257424415301663	274917355195737	16991202553556	213772584208133	479776654700304	400443426068041	457654839885876	201041065180947	442562903154049	169615006752223	355417884874063	312102619109813	431599067437596	395974731052489	247344628335426	408350640265995	121163452381184	101128530349317	115576779020581	50771185486151	111765440682977
[truncated: 7 more columns]
