# Supplementary material for: Cerebrospinal Fluid-Derived Small Extracellular Vesicles May Better Reflect Medulloblastoma Proteomes than Those from Blood Plasma
Source: Int J Mol Sci. 2025 Sep 23;26(19):9279. doi: 10.3390/ijms26199279 (PMC12524324; doi:10.3390/ijms26199279)
Supplement: Supplementary file 1 [file ijms-26-09279-s001.zip › Supplementary Table 3.xlsx]

## Sheet: Top 10 Cytoscape pathways
		Top 10 Pathways
		by Similarity				by p-Value
			unique genes (matches)	Similarity			unique genes (matches)	p-Value
MBCL - HCBP	1	Beta 1 integrin cell surface interactions (v2.0)	24/65	0.20	1	Beta 1 integrin cell surface interactions (v2.0)	24/65	9.37e-23
	2	Complement signaling	12/21	0.20	2	WP2806 - Complement system - Homo sapiens	24/108	3.66e-17
	3	WP545 - Complement activation - Homo sapiens	12/22	0.20	3	WP5090 - Complement system in neuronal development and plasticity - Homo sapiens	21/106	4.48e-14
	4	WP2806 - Complement system - Homo sapiens	24/108	0.17	4	Complement signaling	12/21	4.48e-14
	5	WP5090 - Complement system in neuronal development and plasticity - Homo sapiens	21/106	0.17	5	WP545 - Complement activation - Homo sapiens	12/22	6.81e-14
	6	Integrins in angiogenesis (v2.0)	16/63	0.16	6	Integrins in angiogenesis (v2.0)	16/63	1.66e-12
	7	WP558 - Complement and coagulation cascades - Homo sapiens	15/61	0.15	7	WP558 - Complement and coagulation cascades - Homo sapiens	15/61	1.58e-11
	8	Syndecan-1-mediated signaling events (v2.0)	10/40	0.12	8	Beta 3 integrin cell surface interactions (v2.0)	12/42	5.07e-10
	9	Beta 3 integrin cell surface interactions (v2.0)	12/42	0.12	9	WP306 - Focal adhesion - Homo sapiens	21/198	5.58e-9
	10	WP453 - Inflammatory response pathway - Homo sapiens	8/33	0.10	10	WP3932 - Focal adhesion PI3K-Akt-mTOR-signaling pathway - Homo sapiens	25/303	1.77e-8
		Top 10 Pathways
		by Similarity				by p-Value
			unique genes (matches)	Similarity			unique genes (matches)	p-Value
MBBP - MBCL	1	Beta 1 integrin cell surface interactions (v2.0)	26/65	0.23	1	Beta 1 integrin cell surface interactions (v2.0)	26/65	2.65e-26
	2	Complement signaling	12/21	0.21	2	WP2806 - Complement system - Homo sapiens	24/108	1.57e-17
	3	WP545 - Complement activation - Homo sapiens	12/22	0.20	3	Complement signaling	12/21	3.27e-14
	4	WP2806 - Complement system - Homo sapiens	24/108	0.17	4	WP545 - Complement activation - Homo sapiens	12/22	5.30e-14
	5	Integrins in angiogenesis (v2.0)	16/63	0.17	5	WP5090 - Complement system in neuronal development and plasticity - Homo sapiens	20/106	2.46e-13
	6	WP5090 - Complement system in neuronal development and plasticity - Homo sapiens	20/106	0.16	6	Integrins in angiogenesis (v2.0)	16/63	9.25e-13
	7	WP558 - Complement and coagulation cascades - Homo sapiens	15/61	0.15	7	WP558 - Complement and coagulation cascades - Homo sapiens	15/61	9.08e-12
	8	Syndecan-1-mediated signaling events (v2.0)	10/40	0.12	8	WP306 - Focal adhesion - Homo sapiens	23/198	5.61e-11
	9	Beta 3 integrin cell surface interactions (v2.0)	12/42	0.12	9	WP2911 - miRNA targets in ECM and membrane receptors - Homo sapiens	12/38	7.46e-11
	10	WP2911 - miRNA targets in ECM and membrane receptors - Homo sapiens	12/38	0.12	10	Beta 3 integrin cell surface interactions (v2.0)	12/42	2.56e-10
		Top 10 Pathways
		by Similarity				by p-Value
			unique genes (matches)	Similarity			unique genes (matches)	p-Value
MBCSF - MBCL	1	Complement signaling	11/21	0.19	1	WP2806 - Complement system - Homo sapiens	23/108	2.64e-16
	2	WP545 - Complement activation - Homo sapiens	11/22	0.19	2	Beta 1 integrin cell surface interactions (v2.0)	19/65	2.64e-16
	3	Beta 1 integrin cell surface interactions (v2.0)	19/65	0.18	3	WP5090 - Complement system in neuronal development and plasticity - Homo sapiens	20/106	2.35e-13
	4	WP2806 - Complement system - Homo sapiens	23/108	0.17	4	Complement signaling	11/21	1.19e-12
	5	WP5090 - Complement system in neuronal development and plasticity - Homo sapiens	20/106	0.16	5	WP545 - Complement activation - Homo sapiens	11/22	1.88e-12
	6	WP558 - Complement and coagulation cascades - Homo sapiens	15/61	0.15	6	WP558 - Complement and coagulation cascades - Homo sapiens	15/61	6.91e-12
	7	Beta 3 integrin cell surface interactions (v2.0)	11/42	0.12	7	WP306 - Focal adhesion - Homo sapiens	21/198	2.11e-9
	8	Integrins in angiogenesis (v2.0)	11/63	0.11	8	Beta 3 integrin cell surface interactions (v2.0)	11/42	5.06e-9
	9	WP306 - Focal adhesion - Homo sapiens	21/198	0.11	9	Integrins in angiogenesis (v2.0)	11/63	4.52e-7
	10	WP3941 - Oxidative damage response - Homo sapiens	7/40	0.10	10	WP3932 - Focal adhesion PI3K-Akt-mTOR-signaling pathway - Homo sapiens	22/303	6.30e-7
		Top 10 Pathways
		by Similarity				by p-Value
			unique genes (matches)	Similarity			unique genes (matches)	p-Value
MBCSF - MBBP	1	WP545 - Complement activation - Homo sapiens	10/22	0.21	1	WP2806 - Complement system - Homo sapiens	17/108	1.30e-12
	2	Complement signaling	9/21	0.19	2	WP545 - Complement activation - Homo sapiens	10/22	2.51e-12
	3	WP2806 - Complement system - Homo sapiens	17/108	0.17	3	WP5090 - Complement system in neuronal development and plasticity - Homo sapiens	16/106	5.74e-12
	4	WP5090 - Complement system in neuronal development and plasticity - Homo sapiens	16/106	0.17	4	Complement signaling	9/21	5.25e-11
	5	WP558 - Complement and coagulation cascades - Homo sapiens	11/61	0.14	5	WP558 - Complement and coagulation cascades - Homo sapiens	11/61	4.63e-9
	6	WP3941 - Oxidative damage response - Homo sapiens	6/40	0.11	6	Beta 1 integrin cell surface interactions (v2.0)	10/65	1.45e-7
	7	Beta 1 integrin cell surface interactions (v2.0)	10/65	0.11	7	WP3941 - Oxidative damage response - Homo sapiens	6/40	2.27e-4
	8	Integrins in angiogenesis (v2.0)	7/63	0.09	8	Integrins in angiogenesis (v2.0)	7/63	2.50e-4
	9	WP4493 - Cells and molecules involved in local acute inflammatory response - Homo sapiens	4/17	0.08	9	WP3932 - Focal adhesion PI3K-Akt-mTOR-signaling pathway - Homo sapiens	13/303	1.09e-3
	10	IL-6-mediated signaling events (v2.0)	4/48	0.08	10	WP4493 - Cells and molecules involved in local acute inflammatory response - Homo sapiens	4/17	1.09e-3
		Top 10 Pathways
		by Similarity				by p-Value
			unique genes (matches)	Similarity			unique genes (matches)	p-Value
MBCSF - HCBP	1	WP2806 - Complement system - Homo sapiens	15/108	0.15	1	WP2806 - Complement system - Homo sapiens	15/108	4.98e-10
	2	WP5090 - Complement system in neuronal development and plasticity - Homo sapiens	12/106	0.13	2	Beta 1 integrin cell surface interactions (v2.0)	11/65	2.79e-8
	3	WP545 - Complement activation - Homo sapiens	6/22	0.13	3	WP5090 - Complement system in neuronal development and plasticity - Homo sapiens	12/106	3.24e-7
	4	Beta 1 integrin cell surface interactions (v2.0)	11/65	0.13	4	Beta 3 integrin cell surface interactions (v2.0)	8/42	1.65e-6
	5	Integrins in angiogenesis (v2.0)	9/63	0.12	5	Integrins in angiogenesis (v2.0)	9/63	2.38e-6
	6	Beta 3 integrin cell surface interactions (v2.0)	8/42	0.11	6	WP545 - Complement activation - Homo sapiens	6/22	6.55e-6
	7	Complement signaling	5/21	0.11	7	WP558 - Complement and coagulation cascades - Homo sapiens	8/61	1.89e-5
	8	WP558 - Complement and coagulation cascades - Homo sapiens	8/61	0.11	8	Complement signaling	5/21	1.16e-4
	9	WP453 - Inflammatory response pathway - Homo sapiens	5/33	0.10	9	WP3932 - Focal adhesion PI3K-Akt-mTOR-signaling pathway - Homo sapiens	14/303	3.23e-4
	10	WP4789 - MED and pseudoachondroplasia genese - Homo sapiens	2/6	0.08	10	WP306 - Focal adhesion - Homo sapiens	11/198	4.91e-4
		Top 10 Pathways
		by Similarity				by p-Value
			unique genes (matches)	Similarity			unique genes (matches)	p-Value
MBBP - HCBP (without FDR)	1	WP453 - Inflammatory response pathway - Homo sapiens	2/33	0.14	1	WP3932 - Focal adhesion PI3K-Akt-mTOR-signaling pathway - Homo sapiens	7/303	1.28e-3
	2	WP2806 - Complement system - Homo sapiens	5/108	0.10	2	WP306 - Focal adhesion - Homo sapiens	6/198	1.28e-3
	3	WP4789 - MED and pseudoachondroplasia genese - Homo sapiens	1/6	0.10	3	WP2806 - Complement system - Homo sapiens	5/108	1.28e-3
	4	Integrins in angiogenesis (v2.0)	4/63	0.09	4	Integrins in angiogenesis (v2.0)	4/63	1.34e-3
	5	WP306 - Focal adhesion - Homo sapiens	6/198	0.09	5	WP4172 - PI3K-Akt signaling pathway - Homo sapiens	7/339	1.55e-3
	6	WP4172 - PI3K-Akt signaling pathway - Homo sapiens	7/339	0.08	6	Actiating invasion and metastasis	7/541	1.98e-2
	7	WP3932 - Focal adhesion PI3K-Akt-mTOR-signaling pathway - Homo sapiens	7/303	0.08	7	Beta 1 integrin cell surface interactions (v2.0)	3/65	1.98e-2
	8	Beta 1 integrin cell surface interactions (v2.0)	3/65	0.07	8	Integrin family cell surface interactions (v2.0)	2/26	4.97e-2
	9	Syndecan-1-mediated singaling events (v2.0)	2/40	0.07	9	WP5090 - Complement system in neuronal development and plasticity - Homo sapiens	3/106	6.07e-2
	10	WP5090 - Complement system in neuronal development and plasticity - Homo sapiens	3/106	0.06	10	WP4541 - Hippo-Merlin signaling dysregulation - Homo sapiens	3/120	6.11e-2
		Top 10 Pathways
		by Similarity				by p-Value
			unique genes (matches)	Similarity			unique genes (matches)	p-Value
All Proteins	1	Beta 1 integrin cell surface interactions (v2.0)	29/65	0.24	1	Beta 1 integrin cell surface interactions (v2.0)	29/65	8.95e-29
	2	Integrins in angiogenesis (v2.0)	18/63	0.17	2	WP306 - Focal adhesion - Homo sapiens	30/198	7.62e-15
	3	Complement signaling	10/21	0.16	3	WP2806 - Complement system - Homo sapiens	23/108	1.31e-14
	4	WP545 - Complement activation - Homo sapiens	10/22	0.15	4	Integrins in angiogenesis (v2.0)	18/63	8.96e-14
	5	Syndecan-1-mediated singaling events (v2.0)	13/40	0.15	5	WP3932 - Focal adhesion PI3K-Akt-mTOR-signaling pathway - Homo sapiens	34/303	2.40e-13
	6	WP2806 - Complement system - Homo sapiens	23/108	0.15	6	WP4172 - PI3K-Akt signaling pathway - Homo sapiens	33/339	3.07e-11
	7	WP5090 - Complement system in neuronal development and plasticity - Homo sapiens	19/106	0.14	7	WP2911 - miRNA targets in ECM and membrane receptors - Homo sapiens	13/38	4.13e-11
	8	WP306 - Focal adhesion - Homo sapiens	30/198	0.14	8	WP5090 - Complement system in neuronal development and plasticity - Homo sapiens	19/106	6.67e-11
	9	WP558 - Complement and coagulation cascades - Homo sapiens	15/61	0.14	9	Syndecan-1-mediated signaling events (v2.0)	13/40	6.84e-11
	10	Beta 3 integrin cell surface interactions (v2.0)	13/42	0.13	10	WP558 - Complement and coagulation cascades - Homo sapiens	15/61	1.07e-10

## Sheet: Enriched proteins per pathway
	Beta 1 integrin cell surface interactions (v2.0)								Beta 3 integrin cell surface interactions (v2.0)								Integrins in angiogenesis (v2.0)								WP2806 - Complement system - Homo sapiens								WP5090 - Complement system in neuronal development and plasticity - Homo sapiens								WP545 - Complement activation - Homo sapiens								WP3932 - Focal adhesion PI3K-Akt-mTOR-signaling pathway - Homo sapiens
	All Proteins	MBCL - HCBP	MBBP - MBCL	MBCSF- MBCL	MBCSF - MBBP	MBCSF - HCBP	MBBP - HCBP (without FDR)		All Proteins	MBCL - HCBP	MBBP - MBCL	MBCSF- MBCL	MBCSF - MBBP	MBCSF - HCBP	MBBP - HCBP (without FDR)		All Proteins	MBCL - HCBP	MBBP - MBCL	MBCSF- MBCL	MBCSF - MBBP	MBCSF - HCBP	MBBP - HCBP (without FDR)		All Proteins	MBCL - HCBP	MBBP - MBCL	MBCSF- MBCL	MBCSF - MBBP	MBCSF - HCBP	MBBP - HCBP (without FDR)		All Proteins	MBCL - HCBP	MBBP - MBCL	MBCSF- MBCL	MBCSF - MBBP	MBCSF - HCBP	MBBP - HCBP (without FDR)		All Proteins	MBCL - HCBP	MBBP - MBCL	MBCSF- MBCL	MBCSF - MBBP	MBCSF - HCBP	MBBP - HCBP (without FDR)		All Proteins
Position (Similarity | p-Value)	1 | 1	1 | 1	1 | 1	3 | 2	7 | 6	4 | 2	8 | 7		10 | 11	9 | 8	9 | 10	7 | 8	20 | 12	6 | 4	21 | 16		2 | 4	6 | 6	5 | 6	8 | 9	8 | 8	5 | 5	4 | 4		6 | 3	4 | 2	4 | 2	4 | 1	3 | 1	1 | 1	2 | 3		7 | 8	5 | 3	6 | 5	5 | 3	4 | 3	2 | 3	10 | 9		4 | 13	3 | 5	3 | 4	2 | 5	1 | 2	3 | 6	not listed		11 | 5
Proteins	COL18A1	COL18A1	COL18A1	COL18A1	COL1A2	COL1A2	COL4A2		COL1A2	COL1A2	COL1A2	COL1A2	COL1A2	COL1A2	COL4A2		ANGTPL3	ANGPTL3	ANGPTL3	ANGPTL3	ANGPTL3	ANGPTL3	COL4A2		A2M	A2M	A2M	A2M	A2M	A2M	CFH		C1QA	C1QA	C1QA	C1QA	C1QA	C1QA	CFH		C1QA	C1QA	C1QA	C1QA	C1QA	C1AQ			COL1A2
	COL1A2	COL1A2	COL1A2	COL1A2	COL4A1	COL4A1	COL5A2		COL4A1	COL4A1	COL4A1	COL4A1	COL4A1	COL4A1	ITGB3		COL1A2	COL1A2	COL1A2	COL1A2	COL1A2	COL1A2	COL5A2		APCS	APCS	APCS	APCS	APCS	APCS	FCN2		C1QB	C1QB	C1QB	C1QB	C1QC	C1QC	FCN2		C1QB	C1QB	C1QB	C1QB	C1QC	C1QC			COL2A1
	COL2A1	COL2A1	COL2A1	COL4A1	COL5A1	COL5A1	ITGA3		COL4A2	COL4A2	COL4A2	COL4A2	FGG	EDIL3			COL2A1	COL2A1	COL2A1	COL4A1	COL4A1	COL4A1	HSP90AA1		C1R	C1R	C1R	C1R	C1R	C1R	GNAI2		C1QC	C1QC	C1QC	C1QC	C1R	C1R	ITGB3		C1QC	C1QC	C1QC	C1QC	C1R	C1R			COL4A1
	COL4A1	COL4A1	COL4A1	COL4A2	COL7A1	COL7A1			EDIL3	EDIL3	EDIL3	FGG	FN1	FGG			COL4A1	COL4A1	COL4A1	COL4A2	COL5A1	COL5A1	ITGB3		C1S	C1S	C1S	C1S	C1S	C5	ITGB3		C1R	C1R	C1R	C1R	C1S	C4BPB			C1R	C1R	C1R	C1R	C1S	C5			COL5A1
	COL4A2	COL4A2	COL4A2	COL5A2	F13A1	F13A1			FGG	FGG	FGG	ITGB3	TGFBI	FN1			COL4A2	COL4A2	COL4A2	COL5A2	COL7A1	COL7A1			C5	C4A	C4A	C4A	C4A	CALR	PTX3		C1S	C1S	C1S	C1S	C4A	C5			C1S	C1S	C1S	C1S	C4A	CFP			COL5A2
	COL5A1	COL5A1	COL5A1	COL6A1	FGG	FGG			FN1	FN1	FN1	LAMA4		ITGB3			COL5A1	COL5A1	COL5A1	COL6A1	FN1	EDIL3			C6	C5	C5	C5	C5	CFH			C4BPB	C4A	C4A	C4A	C4B	CFH			C5	C4A	C4A	C4A	C4B	MASP1			COL6A2
	COL5A2	COL5A2	COL5A2	F13A1	FN1	FN1			ITGB3	ITGB3	ITGB3	LAMB1		TGFBI			COL5A2	COL5A2	COL5A2	HSP90AA1	HSP90AA1	FN1			CALR	C6	C6	C6	C6	CFP			C5	C4B	C4B	C4B	C4BPB	CFP			C6	C4B	C4B	C4B	C5				COMP
	COL6A1	COL6A1	COL6A1	FGG	ITGB1	LAMA2			LAMA4	LAMA4	LAMA4	LAMC1		THBS1			COL6A1	COL6A1	COL6A1	ITGB3		ITGB3			CFH	CALR	CALR	CALR	CALR	F13A1			C6	C4BPB	C4BPB	C4BPB	C5	COLEC10			C8B	C5	C5	C5	C6				EPHA2
	COL6A2	COL7A1	COL6A3	ITGB1	TGFBI	TGFBI			LAMB1	LAMB1	LAMB1	SDC4					COL6A2	COL7A1	COL6A3	MFGE8		TLN1			CFP	CFH	CFH	CFh	CFH	FCN2			C8B	C5	C5	C5	C6	FCN2			CFP	C6	C6	C6	CFP				FN1
	COL6A3	F13A1	COL7A1	LAMA1	VCAM1	THBS1			LAMC1	LAMC1	LAMC1	TGFBI					COL6A3	EDIL3	COL7A1	TLN1					F13A1	CFP	CFP	CFP	CFP	FGG			CFH	C6	C6	C6	CFH	FCN3			MASP1	C8B	C8B	C8B	MASP1				GNB4
	COL7A1	FGG	F13A1	LAMA2		VCAM1			SDC4	SDC4	SDC4	THBS1					COL7A1	FN1	EDIL3	VCL					FCN2	F13A1	F13A1	F13A1	F13A1	ITGB3			CFP	C8B	C8B	C8B	CFP	ITGB3				CFP	CFP	CFP					HSP90AA1
	F13A1	FN1	FGG	LAMA4					TGFBI	THBS1	THBS1						EDIL3	HSP90AA1	FN1						FGG	FCN2	FCN2	FCN2	FCN2	KLKB1			COLEC10	CFH	CFH	CFH	COLEC10	MASP1				MASP1	MASP1						HSP90AB1
	FGG	ITGA3	FN1	LAMA5					THBS1								FN1	ITGB3	ITGB3						GNAI2	FGG	FGG	FGG	FGG	MASP1			FCN2	CFP	CFP	CFP	FCN2												HSP90B1
	FN1	ITGB1	ITGA3	LAMB1													HSP90AA1	MFGE8	MFGE8						ITGB3	GNAI2	GNAI2	GNAI2	KLKB1	PTX3			FCN3	COLEC10	FCN2	FCN2	FCN3												ITGA3
	ITGA3	LAMA1	ITGB1	LAMC1													ITGB3	TLN1	TLN1						KLKB1	ITGB3	ITGB3	ITGB3	MASP1	THBS1			ITGB3	FCN2	FCN3	FCN3	MASP1												ITGA6
	ITGA6	LAMA2	LAMA1	NID1													MFGE8	VCL	VCL1						LAMA5	KLKB1	KLKB1	KLKB1	PTX3				MASP1	FCN3	ITGB3	ITGB3	SERPING1												ITGB1
	ITGB1	LAMA4	LAMA2	TGFBI													TLN1								LAMB1	LAMA5	LAMA5	LAMA5	SERPING1				MBL2	ITGB3	MAPS1	MBL2													ITGB3
	LAMA1	LAMA5	LAMA4	THBS1													VCL								LAMC1	LAMB1	LAMB1	LAMB1					MFGE8	MAPS1	MBL2	MFGE8													TIGB4
	LAMA2	LAMB1	LAMA5	TNC																					MASP1	LAMC1	LAMC1	LAMC1					SERPING1	MBL2	MFGE8	SERPING1													LAMA1
	LAMA4	LAMC1	LAMB1																						MBL2	MASP1	MASP1	MBL2						MFGE8	SERPING1														LAMA2
	LAMA5	NID1	LAMC1																						PTX3	MBL2	MBL2	PTX3						SERPING1															LAMA4
	LAMB1	THBS1	NID1																						SERPING1	PTX3	PTX3	SERPING1																					LAMA5
	LAMC1	TNC	THBS1																						THBS1	SERPING1	SERPING1	THBS1																					LAMB1
	NID1	VCAM1	THBS2																							THBS1	THBS1																						LAMC1
	TGFBI		TNC																																														RAB11B
	THBS1		VCAM1																																														RELN
	THBS2																																																SLC2A1
	TNC																																																THBS1
	VCAM1																																																THBS2
																																																	THBS3
																																																	THBS4
																																																	TNC
																																																	VWF
[truncated: 6 more columns]
