# Supplementary material for: Cerebrospinal Fluid-Derived Small Extracellular Vesicles May Better Reflect Medulloblastoma Proteomes than Those from Blood Plasma
Source: Int J Mol Sci. 2025 Sep 23;26(19):9279. doi: 10.3390/ijms26199279 (PMC12524324; doi:10.3390/ijms26199279)
Supplement: Supplementary file 1 [file ijms-26-09279-s001.zip › Supplementary Table 4.xlsx]

## Sheet: Without MBCL
gene_name	protein_id	description	found.in.files	found.in.file_P2258_Zelda_220909_P2258_MR_LR_EVs_TMT12_1out80_R1_results_20220912_1012_proteins.txt	found.in.conditions	found.in.reps	max.qupm	average.top3	signal_sum_BloodPlasma_rep1	signal_sum_BloodPlasma_rep2	signal_sum_BloodPlasma_rep3	signal_sum_CSF_rep1	signal_sum_CSF_rep2	signal_sum_CSF_rep3	signal_sum_HealthyBloodPlasma_rep1	signal_sum_HealthyBloodPlasma_rep2	signal_sum_HealthyBloodPlasma_rep3	batchcl_raw_signal_sum_BloodPlasma_rep1	batchcl_raw_signal_sum_BloodPlasma_rep2	batchcl_raw_signal_sum_BloodPlasma_rep3	batchcl_raw_signal_sum_CSF_rep1	batchcl_raw_signal_sum_CSF_rep2	batchcl_raw_signal_sum_CSF_rep3	batchcl_raw_signal_sum_HealthyBloodPlasma_rep1	batchcl_raw_signal_sum_HealthyBloodPlasma_rep2	batchcl_raw_signal_sum_HealthyBloodPlasma_rep3	norm_batchcl_raw_signal_sum_BloodPlasma_rep1	norm_batchcl_raw_signal_sum_BloodPlasma_rep2	norm_batchcl_raw_signal_sum_BloodPlasma_rep3	norm_batchcl_raw_signal_sum_CSF_rep1	norm_batchcl_raw_signal_sum_CSF_rep2	norm_batchcl_raw_signal_sum_CSF_rep3	norm_batchcl_raw_signal_sum_HealthyBloodPlasma_rep1	norm_batchcl_raw_signal_sum_HealthyBloodPlasma_rep2	norm_batchcl_raw_signal_sum_HealthyBloodPlasma_rep3	ctrl.ratio_BloodPlasma_rep1	ctrl.ratio_BloodPlasma_rep2	ctrl.ratio_BloodPlasma_rep3	ctrl.ratio_CSF_rep1	ctrl.ratio_CSF_rep2	ctrl.ratio_CSF_rep3	ctrl.ratio_HealthyBloodPlasma_rep1	ctrl.ratio_HealthyBloodPlasma_rep2	ctrl.ratio_HealthyBloodPlasma_rep3
TTR	A0A087WT59|A0A087WV45|P02766	Transthyretin OS=Homo sapiens GN=TTR PE=1 SV=1|Transthyretin OS=Homo sapiens GN=TTR PE=1 SV=1|Transthyretin OS=Homo sapiens GN=TTR PE=1 SV=1	1	1	3	3	2	6.09609	515790	269235	937550	6592140	20788900	28428100	1743090	1900680	1015270	651597	279868	713947	8.32785e+06	2.16099e+07	2.16481e+07	2.20205e+06	1.97575e+06	773131	653243	215226	681948	7.40235e+06	2.92464e+07	2.1782e+07	2.45691e+06	1.90381e+06	806756	0.343124	0.11305	0.358201	3.88817	15.362	11.4412	1.29052	1	0.423758
IGHG4	A0A0G2JPD4|P01861	Ig gamma-4 chain C region (Fragment) OS=Homo sapiens GN=IGHG4 PE=1 SV=2|Ig gamma-4 chain C region OS=Homo sapiens GN=IGHG4 PE=1 SV=1	1	1	3	3	4	6.73504	15103100	98916300	18347700	55882700	79195500	24682800	12166700	61244900	15759300	2.22337e+07	4.04303e+07	3.04927e+07	8.22667e+07	3.23698e+07	4.10212e+07	1.7911e+07	2.50328e+07	2.61909e+07	2.22899e+07	3.10919e+07	2.9126e+07	7.31241e+07	4.38085e+07	4.1275e+07	1.9984e+07	2.41214e+07	2.73301e+07	0.924072	1.28898	1.20748	3.0315	1.81617	1.71113	0.828476	1	1.13302
GNB4	Q9HAV0	Guanine nucleotide-binding protein subunit beta-4 OS=Homo sapiens GN=GNB4 PE=1 SV=3	1	1	3	3	2	6.15627	1180150	1519020	1583490	1873310	8275140	38809300	1467270	1598650	1400020	2.08028e+06	1.45793e+06	935960	3.30213e+06	7.94234e+06	2.29392e+07	2.5864e+06	1.53436e+06	827516	2.08554e+06	1.12118e+06	894010	2.93516e+06	1.0749e+07	2.30811e+07	2.88574e+06	1.47849e+06	863507	1.41058	0.758329	0.604676	1.98523	7.27021	15.6112	1.95181	1	0.584044
ITGB1	P05556	Integrin beta-1 OS=Homo sapiens GN=ITGB1 PE=1 SV=2	1	1	3	3	9	6.45327	16182500	11674700	7645230	7543820	3288590	5808350	6039680	6975420	6979270	1.31327e+07	1.32789e+07	8.28257e+06	6.12209e+06	3.74047e+06	6.29256e+06	4.90143e+06	7.93391e+06	7.56109e+06	1.31659e+07	1.02118e+07	7.91134e+06	5.44173e+06	5.06227e+06	6.33148e+06	5.46872e+06	7.64506e+06	7.88994e+06	1.72214	1.33574	1.03483	0.711797	0.662162	0.82818	0.715327	1	1.03203
PYGL	E9PK47|P06737|P06737-2	Alpha-1,4 glucan phosphorylase OS=Homo sapiens GN=PYGL PE=1 SV=1|Glycogen phosphorylase, liver form OS=Homo sapiens GN=PYGL PE=1 SV=4|Isoform 2 of Glycogen phosphorylase, liver form OS=Homo sapiens GN=PYGL	1	1	3	3	4	6.03867	5045380	6437680	4046900	3665760	2441300	3427950	3490000	3262990	3743740	4.80066e+06	6.61366e+06	4.14002e+06	3.48796e+06	2.50804e+06	3.50683e+06	3.32072e+06	3.35219e+06	3.82989e+06	4.81279e+06	5.08607e+06	3.95447e+06	3.10033e+06	3.39431e+06	3.52852e+06	3.70506e+06	3.23014e+06	3.99646e+06	1.29898	1.37274	1.06732	0.836782	0.916129	0.952352	1	0.871819	1.07865
LSAMP	F5H5G1|H3BLU2|Q13449	Limbic system-associated membrane protein OS=Homo sapiens GN=LSAMP PE=1 SV=2|Limbic system-associated membrane protein (Fragment) OS=Homo sapiens GN=LSAMP PE=1 SV=1|Limbic system-associated membrane protein OS=Homo sapiens GN=LSAMP PE=1 SV=2	1	1	3	3	3	6.09503	1519320	1986680	2880090	27335400	25287900	13907900	3460700	2984930	2078170	1.43662e+06	1.85215e+06	3.26711e+06	2.58476e+07	2.35755e+07	1.57768e+07	3.27234e+06	2.78281e+06	2.35743e+06	1.44025e+06	1.42435e+06	3.12067e+06	2.2975e+07	3.19065e+07	1.58744e+07	3.65108e+06	2.68149e+06	2.45996e+06	0.53711	0.531179	1.16378	8.56801	11.8988	5.91999	1.36159	1	0.917385
SEPP1	P49908	Selenoprotein P OS=Homo sapiens GN=SEPP1 PE=1 SV=3	1	1	3	3	2	5.98818	10180900	11117100	6679170	6325060	7339620	4527000	8802960	12043100	8295360	9.88525e+06	8.98569e+06	8.51062e+06	6.14138e+06	5.93244e+06	5.76832e+06	8.54732e+06	9.73416e+06	1.057e+07	9.91022e+06	6.91023e+06	8.12917e+06	5.45887e+06	8.02883e+06	5.80399e+06	9.53659e+06	9.37976e+06	1.10297e+07	1.03918	0.724601	0.852419	0.572413	0.841897	0.608603	1	0.983555	1.15656
C8B	F5GY80|F5H7G1|P07358	Complement component C8 beta chain OS=Homo sapiens GN=C8B PE=1 SV=1|Complement component C8 beta chain OS=Homo sapiens GN=C8B PE=1 SV=1|Complement component C8 beta chain OS=Homo sapiens GN=C8B PE=1 SV=3	1	1	3	3	2	6.23861	7262780	12239500	7892540	10871100	4840650	6803590	9104600	6144360	6673170	6.23269e+06	1.31775e+07	8.54227e+06	9.32924e+06	5.21164e+06	7.36367e+06	7.81329e+06	6.61527e+06	7.22252e+06	6.24844e+06	1.01339e+07	8.1594e+06	8.29246e+06	7.05331e+06	7.40922e+06	8.7176e+06	6.37442e+06	7.53664e+06	0.829075	1.34461	1.08263	1.10029	0.935869	0.983093	1.1567	0.84579	1
IGHV3-72	A0A087WW89	Protein IGHV3-72 OS=Homo sapiens GN=IGHV3-72 PE=1 SV=1	1	1	3	3	3	6.55938	18411900	14803200	14619200	20389100	7277120	4972210	23941000	70561100	34440900	1.56797e+07	1.33305e+07	1.90631e+07	1.73635e+07	6.55317e+06	6.48364e+06	2.03883e+07	6.35414e+07	4.49101e+07	1.57193e+07	1.02515e+07	1.82087e+07	1.54338e+07	8.8689e+06	6.52374e+06	2.27481e+07	6.1228e+07	4.68633e+07	0.335429	0.218753	0.388548	0.329337	0.18925	0.139208	0.485413	1.30652	1
WDR1	D6RD66|O75083	WD repeat-containing protein 1 (Fragment) OS=Homo sapiens GN=WDR1 PE=1 SV=1|WD repeat-containing protein 1 OS=Homo sapiens GN=WDR1 PE=1 SV=4	1	1	3	3	3	6.27675	3446170	4928640	3507430	2650370	1603540	3120940	2164980	2409210	4353070	3.78403e+06	5.48045e+06	2.87265e+06	2.91021e+06	1.78307e+06	2.5561e+06	2.37723e+06	2.67895e+06	3.56524e+06	3.79359e+06	4.21461e+06	2.74389e+06	2.58679e+06	2.41317e+06	2.57191e+06	2.65237e+06	2.58141e+06	3.7203e+06	1.43026	1.589	1.03451	0.975273	0.909815	0.969666	1	0.973247	1.40263
CFH	P08603	Complement factor H OS=Homo sapiens GN=CFH PE=1 SV=4	1	1	3	3	25	7.34789	166859000	252903000	161152000	68734800	67524600	37761900	450435000	340696000	95961200	1.32705e+08	1.93324e+08	2.65073e+08	5.46658e+07	5.1617e+07	6.21132e+07	3.58238e+08	2.60434e+08	1.57843e+08	1.33041e+08	1.48671e+08	2.53192e+08	4.85906e+07	6.98572e+07	6.24974e+07	3.997e+08	2.50952e+08	1.64708e+08	0.530143	0.592426	1.00893	0.193625	0.278368	0.249041	1.59273	1	0.656333
TUBB	P07437|Q5JP53	Tubulin beta chain OS=Homo sapiens GN=TUBB PE=1 SV=2|Tubulin beta chain OS=Homo sapiens GN=TUBB PE=1 SV=1	1	1	3	3	3	5.8862	2163550	2057530	1697020	2628730	2014360	3286020	1740000	2035470	1536010	2.09169e+06	2.09788e+06	1.72156e+06	2.54142e+06	2.05387e+06	3.33353e+06	1.68221e+06	2.07539e+06	1.55822e+06	2.09697e+06	1.61333e+06	1.6444e+06	2.25898e+06	2.77965e+06	3.35415e+06	1.87691e+06	1.99983e+06	1.62599e+06	1.11725	0.859566	0.87612	1.20357	1.48098	1.78706	1	1.06549	0.866313
PRG4	A0A0U1RR20|Q92954|Q92954-2|Q92954-3|Q92954-4|Q92954-6	Proteoglycan 4 OS=Homo sapiens GN=PRG4 PE=1 SV=1|Proteoglycan 4 OS=Homo sapiens GN=PRG4 PE=1 SV=2|Isoform B of Proteoglycan 4 OS=Homo sapiens GN=PRG4|Isoform C of Proteoglycan 4 OS=Homo sapiens GN=PRG4|Isoform D of Proteoglycan 4 OS=Homo sapiens GN=PRG4|Isoform F of Proteoglycan 4 OS=Homo sapiens GN=PRG4	1	1	3	3	7	6.74357	67890600	73814100	51659200	7466160	8407670	9629750	78531100	38196000	33786800	5.82361e+07	7.52594e+07	5.90668e+07	6.40442e+06	8.57229e+06	1.10106e+07	6.73635e+07	3.89439e+07	3.86316e+07	5.83832e+07	5.78764e+07	5.64194e+07	5.69268e+06	1.16015e+07	1.10787e+07	7.51601e+07	3.7526e+07	4.03118e+07	1.44829	1.43572	1.39958	0.141216	0.287795	0.274825	1.86447	0.930894	1
COL6A3	P12111|P12111-2	Collagen alpha-3(VI) chain OS=Homo sapiens GN=COL6A3 PE=1 SV=5|Isoform 2 of Collagen alpha-3(VI) chain OS=Homo sapiens GN=COL6A3	1	1	3	3	43	7.12214	35650100	43079900	32683600	50421000	39372600	52895500	58935200	42121800	34889300	3.20534e+07	4.41684e+07	3.54551e+07	4.53341e+07	4.03675e+07	5.73809e+07	5.29893e+07	4.31861e+07	3.78479e+07	3.21344e+07	3.39667e+07	3.3866e+07	4.0296e+07	5.46323e+07	5.77359e+07	5.91223e+07	4.16138e+07	3.9494e+07	0.772205	0.816235	0.813816	0.968332	1.31284	1.38742	1.42074	1	0.949058
CALR	K7EJB9|P27797	Calreticulin (Fragment) OS=Homo sapiens GN=CALR PE=1 SV=1|Calreticulin OS=Homo sapiens GN=CALR PE=1 SV=1	1	1	3	3	2	5.64136	1955060	2596450	2868420	12028600	11654800	9781220	1723070	1880870	1992350	2.10417e+06	2.49524e+06	2.77325e+06	1.2946e+07	1.12005e+07	9.4567e+06	1.85449e+06	1.80755e+06	1.92625e+06	2.10949e+06	1.9189e+06	2.64895e+06	1.15073e+07	1.51585e+07	9.51519e+06	2.06913e+06	1.74174e+06	2.01003e+06	1.04948	0.954666	1.31787	5.72494	7.54144	4.73387	1.0294	0.866529	1
HSPA1B|HSPA1A	A0A0G2JIW1|P0DMV8|P0DMV8-2|P0DMV9	Heat shock 70 kDa protein 1B OS=Homo sapiens GN=HSPA1B PE=1 SV=1|Heat shock 70 kDa protein 1A OS=Homo sapiens GN=HSPA1A PE=1 SV=1|Isoform 2 of Heat shock 70 kDa protein 1A OS=Homo sapiens GN=HSPA1A|Heat shock 70 kDa protein 1B OS=Homo sapiens GN=HSPA1B PE=1 SV=1	1	1	3	3	2	6.12364	1209940	1743230	1094380	644863	1092590	1029110	901400	770074	674532	1.32419e+06	1.49329e+06	1.16733e+06	705755	935934	1.09771e+06	986516	659661	719495	1.32754e+06	1.14837e+06	1.11501e+06	627322	1.26667e+06	1.1045e+06	1.1007e+06	635644	750788	1.76819	1.52956	1.48512	0.835552	1.68712	1.47112	1.46605	0.846636	1
ITIH2	P19823|Q5T985	Inter-alpha-trypsin inhibitor heavy chain H2 OS=Homo sapiens GN=ITIH2 PE=1 SV=2|Inter-alpha-trypsin inhibitor heavy chain H2 OS=Homo sapiens GN=ITIH2 PE=1 SV=1	1	1	3	3	17	8.06094	171240000	234321000	142014000	58358900	25525600	31067900	131687000	129791000	122024000	1.4622e+08	2.38572e+08	1.63351e+08	4.9832e+07	2.59887e+07	3.57357e+07	1.12446e+08	1.32146e+08	1.40357e+08	1.46589e+08	1.83468e+08	1.56029e+08	4.4294e+07	3.51725e+07	3.59567e+07	1.2546e+08	1.27335e+08	1.46462e+08	1.15121	1.44083	1.22535	0.347855	0.276221	0.282379	0.985281	1	1.15021
TGOLN2	F8W8W7|J3KQ45|O43493|O43493-2|O43493-3|O43493-4|O43493-5|O43493-6	Trans-Golgi network integral membrane protein 2 OS=Homo sapiens GN=TGOLN2 PE=1 SV=2|Trans-Golgi network integral membrane protein 2 OS=Homo sapiens GN=TGOLN2 PE=1 SV=1|Trans-Golgi network integral membrane protein 2 OS=Homo sapiens GN=TGOLN2 PE=1 SV=2|Isoform TGN46 of Trans-Golgi network integral membrane protein 2 OS=Homo sapiens GN=TGOLN2|Isoform TGN48 of Trans-Golgi network integral membrane p…	1	1	3	3	2	5.9112	NA	198706	400447	45488400	19112000	9402180	370367	410894	558254	NA	245246	447524	3.29791e+07	2.35883e+07	1.05075e+07	268516	507131	623883	NA	188600	427466	2.9314e+07	3.19238e+07	1.05725e+07	299594	488668	651017	NA	0.385948	0.874757	59.9877	65.3283	21.6353	0.613084	1	1.33223
LAMB1	G3XAI2|P07942	Laminin subunit beta-1 OS=Homo sapiens GN=LAMB1 PE=1 SV=1|Laminin subunit beta-1 OS=Homo sapiens GN=LAMB1 PE=1 SV=2	1	1	3	3	22	7.28698	31288500	36610500	26493900	25184900	14219000	19618100	21092300	22645200	20242600	2.86248e+07	3.75575e+07	2.82291e+07	2.30408e+07	1.45868e+07	2.0903e+07	1.92967e+07	2.32309e+07	2.15684e+07	2.86971e+07	2.88827e+07	2.69639e+07	2.04802e+07	1.97414e+07	2.10323e+07	2.153e+07	2.23852e+07	2.25064e+07	1.28197	1.29026	1.20454	0.914902	0.881897	0.939563	0.9618	1	1.00542
COL18A1	P39060|P39060-1|P39060-2	Collagen alpha-1(XVIII) chain OS=Homo sapiens GN=COL18A1 PE=1 SV=5|Isoform 2 of Collagen alpha-1(XVIII) chain OS=Homo sapiens GN=COL18A1|Isoform 3 of Collagen alpha-1(XVIII) chain OS=Homo sapiens GN=COL18A1	1	1	3	3	6	6.64059	4821580	4732470	3594560	5317300	3667360	5568920	3215010	2548820	2350010	4.2276e+06	5.10607e+06	3.79964e+06	4.66225e+06	3.95687e+06	5.88664e+06	2.81895e+06	2.75003e+06	2.48408e+06	4.23828e+06	3.9267e+06	3.62934e+06	4.14412e+06	5.35514e+06	5.92305e+06	3.14521e+06	2.64991e+06	2.59212e+06	1.59941	1.48182	1.36961	1.56387	2.02087	2.23519	1.18691	1	0.978193
YWHAE	P62258	14-3-3 protein epsilon OS=Homo sapiens GN=YWHAE PE=1 SV=1	1	1	3	3	4	5.83318	2214070	3020370	2108190	11753700	2400970	3839510	2540730	2588550	2833380	1.71136e+06	3.55208e+06	2.31919e+06	9.08498e+06	2.82364e+06	4.2238e+06	1.96385e+06	3.04425e+06	3.11697e+06	1.71568e+06	2.73164e+06	2.21525e+06	8.07534e+06	3.82145e+06	4.24992e+06	2.19114e+06	2.93341e+06	3.25253e+06	0.584876	0.931217	0.755178	2.75288	1.30273	1.4488	0.746961	1	1.10879
PON1	P27169	Serum paraoxonase/arylesterase 1 OS=Homo sapiens GN=PON1 PE=1 SV=3	1	1	3	3	6	6.44081	57471800	78401800	40584300	12377600	6679980	4195650	51166100	79249200	57780900	5.04272e+07	6.58459e+07	5.50739e+07	1.08604e+07	5.61019e+06	5.6936e+06	4.48944e+07	6.65576e+07	7.841e+07	5.05546e+07	5.06372e+07	5.26054e+07	9.65346e+06	7.5927e+06	5.72881e+06	5.00905e+07	6.41344e+07	8.18203e+07	0.788261	0.789548	0.820238	0.150519	0.118387	0.0893252	0.781024	1	1.27576
CD5L	O43866	CD5 antigen-like OS=Homo sapiens GN=CD5L PE=1 SV=1	1	1	3	3	7	7.13704	24655800	23271700	31796500	8754080	2672290	3266010	43385800	346711000	36780000	2.44844e+07	1.75011e+07	4.25768e+07	8.69322e+06	2.00965e+06	4.37332e+06	4.30842e+07	2.60738e+08	4.92499e+07	2.45463e+07	1.34588e+07	4.06684e+07	7.72712e+06	2.71981e+06	4.40037e+06	4.80708e+07	2.51245e+08	5.13919e+07	0.477629	0.261885	0.79134	0.150357	0.0529229	0.0856238	0.935377	4.88881	1
LRP1	Q07954	Prolow-density lipoprotein receptor-related protein 1 OS=Homo sapiens GN=LRP1 PE=1 SV=2	1	1	3	3	20	6.46642	22124200	26259000	19565600	25399600	14422300	20657700	16452700	20586400	19251200	2.1297e+07	2.67553e+07	1.99485e+07	2.445e+07	1.46949e+07	2.1062e+07	1.58376e+07	2.09755e+07	1.9628e+07	2.13508e+07	2.05755e+07	1.90544e+07	2.17328e+07	1.98877e+07	2.11923e+07	1.76706e+07	2.02118e+07	2.04816e+07	1.05636	1.01799	0.942738	1.07525	0.983964	1.04851	0.874273	1	1.01335
COL5A1	A0A087WXW9|P20908	Collagen alpha-1(V) chain OS=Homo sapiens GN=COL5A1 PE=1 SV=1|Collagen alpha-1(V) chain OS=Homo sapiens GN=COL5A1 PE=1 SV=3	1	1	3	3	7	6.57847	7120710	6571090	3994080	17811800	18406900	20731500	7342630	5774600	5823050	6.41026e+06	6.51085e+06	4.47779e+06	1.60347e+07	1.82381e+07	2.32422e+07	6.61004e+06	5.72166e+06	6.52827e+06	6.42646e+06	5.00701e+06	4.2771e+06	1.42527e+07	2.46831e+07	2.3386e+07	7.37509e+06	5.51335e+06	6.8122e+06	0.943375	0.735006	0.627859	2.09223	3.62336	3.43296	1.08263	0.809334	1
C5	P01031	Complement C5 OS=Homo sapiens GN=C5 PE=1 SV=4	1	1	3	3	20	6.76017	121669000	165742000	103970000	66268800	43381300	49812400	121679000	96823900	69848300	1.04829e+08	1.60102e+08	1.24923e+08	5.70966e+07	4.1905e+07	5.98512e+07	1.04838e+08	9.35289e+07	8.3925e+07	1.05094e+08	1.23122e+08	1.19324e+08	5.07513e+07	5.67132e+07	6.02214e+07	1.16971e+08	9.01238e+07	8.75751e+07	1.1661	1.36615	1.324	0.563129	0.629282	0.668208	1.2979	1	0.971721
LPA	P08519	Apolipoprotein(a) OS=Homo sapiens GN=LPA PE=1 SV=1	1	1	3	3	4	6.34855	4800150	6969870	9315760	1636250	1118780	779222	67981300	48725700	2039980	3.1034e+06	5.04734e+06	1.98974e+07	1.05787e+06	810183	1.66433e+06	4.39514e+07	3.52855e+07	4.35717e+06	3.11124e+06	3.88154e+06	1.90056e+07	940306	1.09648e+06	1.67463e+06	4.90383e+07	3.40008e+07	4.54668e+06	0.0915048	0.11416	0.558975	0.0276554	0.0322487	0.0492525	1.44227	1	0.133723
RPS8	P62241|Q5JR95	40S ribosomal protein S8 OS=Homo sapiens GN=RPS8 PE=1 SV=2|40S ribosomal protein S8 OS=Homo sapiens GN=RPS8 PE=1 SV=1	1	1	3	3	2	5.46996	903557	1644750	1134550	820614	596205	601097	1000120	627036	777723	852596	1.65199e+06	1.1971e+06	774331	598829	634235	943712	629796	820598	854749	1.27042e+06	1.14344e+06	688277	810440	638158	1.05294e+06	606866	856288	0.998204	1.48364	1.33535	0.803792	0.946458	0.745261	1.22965	0.708718	1
FCN3	O75636|O75636-2	Ficolin-3 OS=Homo sapiens GN=FCN3 PE=1 SV=2|Isoform 2 of Ficolin-3 OS=Homo sapiens GN=FCN3	1	1	3	3	4	6.80567	35783900	60958800	32976100	10579100	2081510	2949690	38363600	23094800	18665500	2.37746e+07	6.90512e+07	4.38166e+07	7.02869e+06	2.35783e+06	3.91937e+06	2.54886e+07	2.61607e+07	2.48016e+07	2.38347e+07	5.31021e+07	4.18527e+07	6.24757e+06	3.19104e+06	3.94361e+06	2.84386e+07	2.52082e+07	2.58802e+07	0.92096	2.05184	1.61717	0.241403	0.1233	0.152379	1.09885	0.974034	1
IGHG2	A0A0G2JN06|P01859	Ig gamma-2 chain C region (Fragment) OS=Homo sapiens GN=IGHG2 PE=1 SV=2|Ig gamma-2 chain C region OS=Homo sapiens GN=IGHG2 PE=1 SV=2	1	1	3	3	2	7.09378	24185000	24000600	15324000	27971200	15337200	15488500	18498400	30274900	17362300	2.11034e+07	2.17675e+07	1.93633e+07	2.44072e+07	1.39102e+07	1.95712e+07	1.61414e+07	2.7458e+07	2.19389e+07	2.11567e+07	1.67398e+07	1.84954e+07	2.16947e+07	1.88257e+07	1.96922e+07	1.80096e+07	2.64583e+07	2.28931e+07	0.924154	0.731216	0.807906	0.947655	0.822332	0.860183	0.786683	1.15574	1
ITGB4	P16144|P16144-2|P16144-3|P16144-4	Integrin beta-4 OS=Homo sapiens GN=ITGB4 PE=1 SV=5|Isoform Beta-4A of Integrin beta-4 OS=Homo sapiens GN=ITGB4|Isoform Beta-4B of Integrin beta-4 OS=Homo sapiens GN=ITGB4|Isoform Beta-4D of Integrin beta-4 OS=Homo sapiens GN=ITGB4	1	1	3	3	2	5.68495	1386960	1471130	1500290	1291710	1131570	1844840	683663	1040560	825600	1.54483e+06	1.4598e+06	1.35742e+06	1.43874e+06	1.12285e+06	1.66916e+06	761483	1.03254e+06	746982	1.54874e+06	1.12262e+06	1.29658e+06	1.27885e+06	1.51964e+06	1.67949e+06	849617	994952	779470	1.82287	1.32133	1.52608	1.50521	1.78862	1.97676	1	1.17106	0.917437
BASP1	P80723|P80723-2	Brain acid soluble protein 1 OS=Homo sapiens GN=BASP1 PE=1 SV=2|Isoform 2 of Brain acid soluble protein 1 OS=Homo sapiens GN=BASP1	1	1	3	3	3	5.97288	602331	692557	450868	7140910	1620660	2522180	632726	816242	770234	470534	777722	513954	5.5784e+06	1.81996e+06	2.87509e+06	494279	916617	878006	471723	598088	490918	4.95846e+06	2.46308e+06	2.89287e+06	551486	883245	916193	0.53408	0.677149	0.555812	5.61391	2.78868	3.27528	0.624387	1	1.0373
EEF2	P13639	Elongation factor 2 OS=Homo sapiens GN=EEF2 PE=1 SV=4	1	1	3	3	3	5.73864	5712290	5646910	5100630	2012960	1922170	2594410	2978580	4433850	5032570	6.38724e+06	5.6373e+06	4.56942e+06	2.25081e+06	1.9189e+06	2.32421e+06	3.33052e+06	4.4263e+06	4.50845e+06	6.40337e+06	4.33522e+06	4.36461e+06	2.00067e+06	2.59699e+06	2.33859e+06	3.716e+06	4.26515e+06	4.70453e+06	1.50132	1.01643	1.02332	0.469073	0.608886	0.548301	0.871246	1	1.10302
HMCN1	Q96RW7|Q96RW7-2	Hemicentin-1 OS=Homo sapiens GN=HMCN1 PE=1 SV=2|Isoform 2 of Hemicentin-1 OS=Homo sapiens GN=HMCN1	1	1	3	3	8	6.50722	6908410	7125300	7121810	6977490	5708640	6883640	5767070	4948940	5377470	6.62585e+06	7.61017e+06	6.95241e+06	6.6921e+06	6.09711e+06	6.71991e+06	5.53119e+06	5.28571e+06	5.24956e+06	6.64258e+06	5.85242e+06	6.6408e+06	5.94839e+06	8.25168e+06	6.76147e+06	6.17137e+06	5.09327e+06	5.47788e+06	1.21262	1.06837	1.21229	1.08589	1.50636	1.23432	1.1266	0.929789	1
PGM1	P36871|P36871-2	Phosphoglucomutase-1 OS=Homo sapiens GN=PGM1 PE=1 SV=3|Isoform 2 of Phosphoglucomutase-1 OS=Homo sapiens GN=PGM1	1	1	3	3	3	5.74337	2856690	6101200	3074300	4802970	1787140	2437100	1634550	1751680	2718810	2.77634e+06	6.25565e+06	3.08518e+06	4.66788e+06	1.83238e+06	2.44572e+06	1.58857e+06	1.79602e+06	2.72843e+06	2.78335e+06	4.81075e+06	2.9469e+06	4.14912e+06	2.4799e+06	2.46085e+06	1.77244e+06	1.73063e+06	2.84709e+06	1.57035	2.7142	1.66263	2.34091	1.39915	1.3884	1	0.976415	1.60632
ANXA1	P04083	Annexin A1 OS=Homo sapiens GN=ANXA1 PE=1 SV=2	1	1	3	3	4	5.87758	3030440	3954070	2871180	3362270	1911760	2902580	2859770	3892430	3017380	2.98446e+06	3.88145e+06	2.96997e+06	3.31125e+06	1.87665e+06	3.00245e+06	2.81638e+06	3.82094e+06	3.1212e+06	2.99199e+06	2.98493e+06	2.83685e+06	2.94326e+06	2.53981e+06	3.02102e+06	3.14234e+06	3.68183e+06	3.25694e+06	0.918651	0.916483	0.871016	0.903688	0.779814	0.927562	0.964813	1.13046	1
HSP90B1	P14625	Endoplasmin OS=Homo sapiens GN=HSP90B1 PE=1 SV=1	1	1	3	3	2	5.62346	2233000	3827050	2085000	3319140	1103210	932838	1451110	1950250	1889820	1.92394e+06	3.6044e+06	2.56942e+06	2.85975e+06	1.03903e+06	1.14957e+06	1.25027e+06	1.83679e+06	2.32889e+06	1.9288e+06	2.77188e+06	2.45426e+06	2.54193e+06	1.4062e+06	1.15668e+06	1.39497e+06	1.76992e+06	2.43018e+06	1.08977	1.56611	1.38665	1.43619	0.794498	0.653523	0.788156	1	1.37305
COLEC10	Q9Y6Z7	Collectin-10 OS=Homo sapiens GN=COLEC10 PE=2 SV=2	1	1	3	3	2	5.99629	2326740	2997430	1710240	867956	831183	1126090	1370640	1396620	1777820	2.4437e+06	2.91696e+06	1.6733e+06	911587	808870	1.10177e+06	1.43954e+06	1.35913e+06	1.73942e+06	2.44988e+06	2.24322e+06	1.5983e+06	810279	1.0947e+06	1.10858e+06	1.60615e+06	1.30965e+06	1.81507e+06	1.52531	1.39664	0.995114	0.504485	0.68157	0.690211	1	0.815393	1.13008
HPR	P00739|P00739-2	Haptoglobin-related protein OS=Homo sapiens GN=HPR PE=2 SV=2|Isoform 2 of Haptoglobin-related protein OS=Homo sapiens GN=HPR	1	1	3	3	3	6.40757	10726200	12986600	12891700	2877650	1082980	1120200	17217600	27991100	7247320	8.66079e+06	1.1589e+07	1.78915e+07	2.32354e+06	966435	1.55465e+06	1.39022e+07	2.49788e+07	1.0058e+07	8.68267e+06	8.91227e+06	1.70896e+07	2.06532e+06	1.30795e+06	1.56426e+06	1.55113e+07	2.40694e+07	1.04955e+07	0.559765	0.574567	1.10175	0.133149	0.0843225	0.100847	1	1.55174	0.676637
IGHV5-51	A0A0C4DH38	Protein IGHV5-51 (Fragment) OS=Homo sapiens GN=IGHV5-51 PE=1 SV=1	1	1	3	3	2	5.8799	17297100	13602400	8783620	10951100	2970210	4024760	12280100	24346500	13811300	1.32163e+07	1.38468e+07	1.12929e+07	8.36746e+06	3.02358e+06	5.17453e+06	9.38291e+06	2.47839e+07	1.77568e+07	1.32497e+07	1.06485e+07	1.07867e+07	7.43755e+06	4.09203e+06	5.20653e+06	1.04689e+07	2.38816e+07	1.85291e+07	0.715073	0.574692	0.58215	0.401398	0.220843	0.280992	0.564997	1.28887	1
TGFBI	Q15582	Transforming growth factor-beta-induced protein ig-h3 OS=Homo sapiens GN=TGFBI PE=1 SV=1	1	1	3	3	13	7.15314	31547000	46821400	31331200	13653000	9911060	12701400	21449500	23625300	27316800	3.27392e+07	4.5896e+07	3.07989e+07	1.4169e+07	9.71518e+06	1.24856e+07	2.22601e+07	2.31584e+07	2.68527e+07	3.28219e+07	3.52952e+07	2.94185e+07	1.25943e+07	1.31483e+07	1.25629e+07	2.48365e+07	2.23152e+07	2.80206e+07	1.32152	1.4211	1.18449	0.507089	0.529394	0.505822	1	0.898485	1.1282
COL6A2	P12110	Collagen alpha-2(VI) chain OS=Homo sapiens GN=COL6A2 PE=1 SV=4	1	1	3	3	11	7.05809	12334600	13337000	9783160	17749100	10559800	11570300	12659400	17210200	10381100	1.10472e+07	1.24908e+07	1.16633e+07	1.58965e+07	9.88979e+06	1.37939e+07	1.13381e+07	1.61182e+07	1.23762e+07	1.10751e+07	9.60573e+06	1.11405e+07	1.41299e+07	1.33846e+07	1.38792e+07	1.26503e+07	1.55314e+07	1.29144e+07	0.857575	0.743798	0.862644	1.09412	1.03641	1.07471	0.979552	1.20264	1
P80748	P80748	Ig lambda chain V-III region LOI OS=Homo sapiens PE=1 SV=1	1	1	3	3	2	6.52611	33822400	24478600	15579600	20893800	4915300	3797690	27074200	55079000	30272800	2.31073e+07	2.38131e+07	2.34414e+07	1.42745e+07	4.78166e+06	5.71408e+06	1.84969e+07	5.35815e+07	4.55491e+07	2.31656e+07	1.83129e+07	2.23907e+07	1.26881e+07	6.47139e+06	5.74943e+06	2.06378e+07	5.16307e+07	4.75301e+07	0.487388	0.38529	0.471085	0.26695	0.136153	0.120964	0.434204	1.08627	1
FLNA	P21333|P21333-2|Q5HY54	Filamin-A OS=Homo sapiens GN=FLNA PE=1 SV=4|Isoform 2 of Filamin-A OS=Homo sapiens GN=FLNA|Filamin-A OS=Homo sapiens GN=FLNA PE=1 SV=1	1	1	3	3	24	6.63128	15055700	18622400	16017300	39078700	18962900	20798500	27460400	30074700	16313700	1.27315e+07	1.81114e+07	1.94757e+07	3.30461e+07	1.84425e+07	2.52893e+07	2.32213e+07	2.92494e+07	1.98361e+07	1.27637e+07	1.39281e+07	1.86028e+07	2.93736e+07	2.49596e+07	2.54457e+07	2.59089e+07	2.81845e+07	2.06989e+07	0.492637	0.537579	0.718008	1.13372	0.96336	0.982121	1	1.08783	0.798908
THBS3	F5H4Z8|P49746	Thrombospondin-3 OS=Homo sapiens GN=THBS3 PE=1 SV=2|Thrombospondin-3 OS=Homo sapiens GN=THBS3 PE=1 SV=1	1	1	3	3	2	5.99117	1977300	2016810	2077310	1846040	1180370	2088060	1016290	1001140	1580610	2.01539e+06	2.38234e+06	1.72534e+06	1.8816e+06	1.3943e+06	1.73427e+06	1.03587e+06	1.18259e+06	1.3128e+06	2.02048e+06	1.83208e+06	1.64801e+06	1.6725e+06	1.88701e+06	1.745e+06	1.15576e+06	1.13953e+06	1.3699e+06	1.74819	1.58517	1.42591	1.4471	1.6327	1.50983	1	0.985958	1.18528
ATRN	O75882|O75882-2|O75882-3	Attractin OS=Homo sapiens GN=ATRN PE=1 SV=2|Isoform 2 of Attractin OS=Homo sapiens GN=ATRN|Isoform 3 of Attractin OS=Homo sapiens GN=ATRN	1	1	3	3	5	6.46191	34485400	38580700	25949600	29187600	12923900	15725300	23738700	27396100	18998400	2.85981e+07	3.85494e+07	3.1317e+07	2.42047e+07	1.29134e+07	1.89779e+07	1.96861e+07	2.73739e+07	2.2928e+07	2.86703e+07	2.96455e+07	2.99134e+07	2.15148e+07	1.74767e+07	1.90953e+07	2.19645e+07	2.63773e+07	2.39252e+07	1.19833	1.23909	1.25029	0.899251	0.730472	0.798124	0.918048	1.10249	1
IGLV2-23	A0A075B6J5	Protein IGLV2-23 (Fragment) OS=Homo sapiens GN=IGLV2-23 PE=4 SV=1	1	1	3	3	2	6.34207	20765000	12940100	23060200	5265040	2193800	4434500	8973110	22804600	17983200	2.12616e+07	1.52186e+07	1.91497e+07	5.39096e+06	2.58009e+06	3.6825e+06	9.18771e+06	2.68201e+07	1.49336e+07	2.13153e+07	1.17035e+07	1.82914e+07	4.79184e+06	3.49183e+06	3.70528e+06	1.02511e+07	2.58436e+07	1.55831e+07	1.36785	0.751037	1.17379	0.307502	0.224077	0.237775	0.657833	1.65844	1
COL4A1	P02462|P02462-2	Collagen alpha-1(IV) chain OS=Homo sapiens GN=COL4A1 PE=1 SV=3|Isoform 2 of Collagen alpha-1(IV) chain OS=Homo sapiens GN=COL4A1	1	1	3	3	2	5.92276	1095330	1303890	936863	930782	504356	413650	1100870	774818	933308	884699	1.37028e+06	1.10372e+06	751793	530035	487321	889173	814268	1.09953e+06	886934	1.05378e+06	1.05425e+06	668244	717337	490335	992086	784622	1.14735e+06	0.894009	1.06218	1.06266	0.673574	0.723059	0.494246	1	0.790881	1.1565
FCGBP	A0A087WXI2|Q9Y6R7	IgGFc-binding protein OS=Homo sapiens GN=FCGBP PE=1 SV=1|IgGFc-binding protein OS=Homo sapiens GN=FCGBP PE=1 SV=3	1	1	3	3	6	6.4528	41676200	33762800	28680100	14197800	28264400	63478400	22751600	50256600	57951500	6.03314e+07	3.2002e+07	2.09019e+07	2.05531e+07	2.67904e+07	4.62628e+07	3.29357e+07	4.76356e+07	4.22348e+07	6.04839e+07	2.46104e+07	1.99651e+07	1.82689e+07	3.62574e+07	4.65489e+07	3.67477e+07	4.59013e+07	4.40717e+07	1.3724	0.558417	0.453014	0.414528	0.822692	1.05621	0.833817	1.04152	1
EFEMP1	A0A0U1RQV3|Q12805|Q12805-2|Q12805-3|Q12805-4|Q12805-5	EGF-containing fibulin-like extracellular matrix protein 1 (Fragment) OS=Homo sapiens GN=EFEMP1 PE=1 SV=1|EGF-containing fibulin-like extracellular matrix protein 1 OS=Homo sapiens GN=EFEMP1 PE=1 SV=2|Isoform 2 of EGF-containing fibulin-like extracellular matrix protein 1 OS=Homo sapiens GN=EFEMP1|Isoform 3 of EGF-containing fibulin-like extracellular matrix protein 1 OS=Homo sapiens GN=EFEMP1|Is…	1	1	3	3	3	6.03766	1358690	2244300	1782520	43827300	15890200	10947500	1763680	2412750	4285750	1.29572e+06	2.28732e+06	1.83399e+06	4.17962e+07	1.61948e+07	1.12636e+07	1.68195e+06	2.459e+06	4.40949e+06	1.299e+06	1.75901e+06	1.75179e+06	3.71513e+07	2.19176e+07	1.13333e+07	1.87661e+06	2.36947e+06	4.60127e+06	0.548222	0.742362	0.739315	15.6791	9.25001	4.78303	0.791996	1	1.9419
NRXN3	A0A0A0MR89|A0A0U1RQC5|A0A0U1RRJ0|Q9Y4C0|Q9Y4C0-4	Neurexin-3-beta OS=Homo sapiens GN=NRXN3 PE=1 SV=1|Neurexin-3-beta OS=Homo sapiens GN=NRXN3 PE=1 SV=1|Neurexin-3-beta OS=Homo sapiens GN=NRXN3 PE=1 SV=1|Neurexin-3 OS=Homo sapiens GN=NRXN3 PE=1 SV=4|Isoform 4a of Neurexin-3 OS=Homo sapiens GN=NRXN3	1	1	3	3	2	5.75017	1111300	1607060	1409390	13555500	5195660	4334240	1215750	1157220	1381550	949705	1.69964e+06	1.55937e+06	1.15844e+07	5.49497e+06	4.79546e+06	1.03897e+06	1.22389e+06	1.52857e+06	952104	1.30707e+06	1.48948e+06	1.0297e+07	7.43676e+06	4.82512e+06	1.15922e+06	1.17933e+06	1.59505e+06	0.807329	1.10832	1.26299	8.73123	6.30594	4.09142	0.982948	1	1.35251
CLTC	A0A087WVQ6|Q00610|Q00610-2	Clathrin heavy chain OS=Homo sapiens GN=CLTC PE=1 SV=1|Clathrin heavy chain 1 OS=Homo sapiens GN=CLTC PE=1 SV=5|Isoform 2 of Clathrin heavy chain 1 OS=Homo sapiens GN=CLTC	1	1	3	3	5	5.82785	4012360	4399430	3002710	7866520	2272330	3691150	2901420	3434500	3054210	3.22133e+06	4.89838e+06	3.35909e+06	6.31565e+06	2.53004e+06	4.12924e+06	2.32941e+06	3.82401e+06	3.4167e+06	3.22947e+06	3.76698e+06	3.20854e+06	5.61377e+06	3.42409e+06	4.15478e+06	2.59902e+06	3.68479e+06	3.56531e+06	0.905804	1.05657	0.899933	1.57456	0.960393	1.16534	0.728974	1.03351	1
ACAN	A0A087X1T7|E7EX88|H0YM81|P16112|P16112-2	Aggrecan core protein OS=Homo sapiens GN=ACAN PE=1 SV=1|Aggrecan core protein OS=Homo sapiens GN=ACAN PE=1 SV=2|Aggrecan core protein OS=Homo sapiens GN=ACAN PE=1 SV=1|Aggrecan core protein OS=Homo sapiens GN=ACAN PE=1 SV=2|Isoform 2 of Aggrecan core protein OS=Homo sapiens GN=ACAN	1	1	3	3	6	6.90781	4679520	6163220	4748570	4387650	2565250	3136200	4527620	2275990	3501780	3.94919e+06	7.13695e+06	4.85905e+06	3.70287e+06	2.97053e+06	3.20917e+06	3.82099e+06	2.63557e+06	3.58326e+06	3.95916e+06	5.48849e+06	4.64127e+06	3.29136e+06	4.02025e+06	3.22902e+06	4.26323e+06	2.53962e+06	3.7391e+06	1.05885	1.46786	1.24128	0.880254	1.07519	0.863582	1.14018	0.679206	1
APOD	C9JF17|P05090	Apolipoprotein D (Fragment) OS=Homo sapiens GN=APOD PE=1 SV=1|Apolipoprotein D OS=Homo sapiens GN=APOD PE=1 SV=1	1	1	3	3	2	5.84698	4205170	5226780	5140140	6284750	6819380	8413010	10734700	15102500	4307890	4.30918e+06	4.32636e+06	6.06004e+06	6.44019e+06	5.6446e+06	9.91864e+06	1.10002e+07	1.25008e+07	5.07885e+06	4.32006e+06	3.32708e+06	5.78843e+06	5.72447e+06	7.63927e+06	9.97999e+06	1.22734e+07	1.20457e+07	5.29974e+06	0.35864	0.276206	0.480541	0.475231	0.634192	0.828513	1.0189	1	0.439971
SAA2-SAA4|SAA4	A0A096LPE2|P35542	Protein SAA2-SAA4 OS=Homo sapiens GN=SAA2-SAA4 PE=4 SV=1|Serum amyloid A-4 protein OS=Homo sapiens GN=SAA4 PE=1 SV=2	1	1	3	3	2	6.33611	29694600	31517900	22872200	9785810	3809630	2826020	31405900	8804510	11141000	1.76246e+07	3.83748e+07	3.16502e+07	5.80817e+06	4.63844e+06	3.9106e+06	1.86403e+07	1.072e+07	1.54167e+07	1.76691e+07	2.95112e+07	3.02316e+07	5.16269e+06	6.27755e+06	3.93479e+06	2.07978e+07	1.03297e+07	1.60873e+07	1.09833	1.83445	1.87923	0.320918	0.390219	0.244591	1.29281	0.642104	1
ANXA5	P08758	Annexin A5 OS=Homo sapiens GN=ANXA5 PE=1 SV=2	1	1	3	3	4	5.80962	2218800	2271320	2265300	2774060	1368230	1760490	1562550	2153860	1465300	2.01644e+06	2.32925e+06	2.43064e+06	2.52106e+06	1.40313e+06	1.88898e+06	1.42004e+06	2.2088e+06	1.57225e+06	2.02153e+06	1.79125e+06	2.3217e+06	2.24089e+06	1.89896e+06	1.90067e+06	1.5844e+06	2.12838e+06	1.64063e+06	1.23217	1.09181	1.41513	1.36587	1.15746	1.1585	0.965725	1.29729	1
PTGDS	P41222	Prostaglandin-H2 D-isomerase OS=Homo sapiens GN=PTGDS PE=1 SV=1	1	1	3	3	3	6.46721	1378950	2124230	2024880	97412300	16035200	13620700	2223430	1856130	1811320	951345	2.459e+06	2.53544e+06	6.72053e+07	1.85623e+07	1.70551e+07	1.53396e+06	2.14865e+06	2.26803e+06	953749	1.89103e+06	2.4218e+06	5.97365e+07	2.51217e+07	1.71605e+07	1.7115e+06	2.07042e+06	2.36667e+06	0.460655	0.913357	1.16971	28.8524	12.1336	8.28843	0.826642	1	1.14309
HIST1H4A	P62805	Histone H4 OS=Homo sapiens GN=HIST1H4A PE=1 SV=2	1	1	3	3	5	7.68057	9285390	10314900	6953650	7973600	6638380	8366610	4445970	5980040	6370120	9.63952e+06	9.95674e+06	6.93913e+06	8.2777e+06	6.40788e+06	8.34915e+06	4.61553e+06	5.7724e+06	6.35682e+06	9.66388e+06	7.65698e+06	6.62812e+06	7.35778e+06	8.67226e+06	8.40079e+06	5.14974e+06	5.56224e+06	6.6333e+06	1.73741	1.3766	1.19163	1.32281	1.55913	1.51033	0.925839	1	1.19256
HAPLN1	P10915	Hyaluronan and proteoglycan link protein 1 OS=Homo sapiens GN=HAPLN1 PE=2 SV=2	1	1	3	3	3	6.06757	1098090	1682400	998937	5232620	750268	959465	2468160	1540670	1062930	657188	1.95257e+06	1.43817e+06	3.13163e+06	870750	1.38134e+06	1.47715e+06	1.78808e+06	1.5303e+06	658848	1.50157e+06	1.37371e+06	2.78361e+06	1.17845e+06	1.38988e+06	1.64812e+06	1.72298e+06	1.59685e+06	0.399758	0.911085	0.833501	1.68896	0.715029	0.843316	1	1.04542	0.968896
APCS	P02743	Serum amyloid P-component OS=Homo sapiens GN=APCS PE=1 SV=2	1	1	3	3	4	6.4374	21459000	39561300	18242300	6384300	3372880	3339390	47611200	19844200	8803450	1.47078e+07	3.66199e+07	2.87538e+07	4.37574e+06	3.12211e+06	5.26359e+06	3.26322e+07	1.83688e+07	1.38761e+07	1.47449e+07	2.81616e+07	2.7465e+07	3.88945e+06	4.22538e+06	5.29615e+06	3.64091e+07	1.77e+07	1.44796e+07	0.833047	1.59105	1.55169	0.219743	0.238722	0.299217	2.05701	1	0.818057
C1QC	P02747	Complement C1q subcomponent subunit C OS=Homo sapiens GN=C1QC PE=1 SV=3	1	1	3	3	4	7.18928	76803100	75022200	67822400	4729280	3726850	7297020	67565400	69435800	63399400	7.68999e+07	8.12203e+07	6.25679e+07	4.73524e+06	4.03475e+06	6.73169e+06	6.76505e+07	7.51723e+07	5.84876e+07	7.70942e+07	6.24605e+07	5.97636e+07	4.209e+06	5.46053e+06	6.77332e+06	7.54804e+07	7.24355e+07	6.10313e+07	1.06431	0.862291	0.825059	0.0581068	0.0753847	0.0935084	1.04204	1	0.842561
C1QB	A0A0A0MSV6|D6R934|P02746	Complement C1q subcomponent subunit B (Fragment) OS=Homo sapiens GN=C1QB PE=1 SV=5|Complement C1q subcomponent subunit B OS=Homo sapiens GN=C1QB PE=1 SV=1|Complement C1q subcomponent subunit B OS=Homo sapiens GN=C1QB PE=1 SV=3	1	1	3	3	2	5.45777	5291590	5864340	5059910	1247780	3920540	6390440	3728030	4122350	4457560	7.48045e+06	5.28922e+06	3.96852e+06	1.76392e+06	3.53605e+06	5.01206e+06	5.27012e+06	3.71807e+06	3.49609e+06	7.49935e+06	4.06755e+06	3.79065e+06	1.56789e+06	4.78561e+06	5.04306e+06	5.88009e+06	3.5827e+06	3.64815e+06	2.05566	1.11496	1.03906	0.429778	1.31179	1.38236	1.6118	0.982061	1
MBL2	P11226	Mannose-binding protein C OS=Homo sapiens GN=MBL2 PE=1 SV=2	1	1	3	3	2	5.93762	2019740	5916630	22661700	1101550	4198850	4191230	2714280	2726700	15744900	4.87449e+06	6.3789e+06	8.70937e+06	2.65851e+06	4.52691e+06	1.61078e+06	6.55072e+06	2.93974e+06	6.0511e+06	4.88681e+06	4.90554e+06	8.31901e+06	2.36306e+06	6.12661e+06	1.62074e+06	7.3089e+06	2.83271e+06	6.31428e+06	0.77393	0.776896	1.31749	0.374241	0.970279	0.256679	1.15752	0.44862	1
HSPA8	P11142	Heat shock cognate 71 kDa protein OS=Homo sapiens GN=HSPA8 PE=1 SV=1	1	1	3	3	10	6.68685	6266240	7895030	6531290	8185500	8045560	8522990	6815270	7598150	4665190	6.28391e+06	7.11021e+06	7.23181e+06	8.20858e+06	7.24578e+06	9.43713e+06	6.83449e+06	6.84285e+06	5.16556e+06	6.29979e+06	5.46793e+06	6.90768e+06	7.29634e+06	9.80626e+06	9.4955e+06	7.62551e+06	6.59371e+06	5.39022e+06	0.955423	0.829265	1.04762	1.10656	1.48721	1.44008	1.15648	1	0.817479
THBS1	P07996	Thrombospondin-1 OS=Homo sapiens GN=THBS1 PE=1 SV=2	1	1	3	3	20	7.66097	14530200	15857000	18826600	11290200	7635410	11874800	46598700	26127900	50216800	1.3748e+07	2.01335e+07	1.56713e+07	1.06824e+07	9.6946e+06	9.88464e+06	4.40902e+07	3.31743e+07	4.18007e+07	1.37827e+07	1.54832e+07	1.4969e+07	9.49525e+06	1.31204e+07	9.94578e+06	4.91932e+07	3.19665e+07	4.36187e+07	0.315982	0.354966	0.343177	0.217687	0.300798	0.228016	1.1278	0.732863	1
KNG1	P01042-2	Isoform LMW of Kininogen-1 OS=Homo sapiens GN=KNG1	1	1	3	3	13	7.09698	62786100	129512000	52207500	155494000	35200900	39391500	131689000	115620000	40382500	4.19409e+07	1.16456e+08	8.69174e+07	1.0387e+08	3.16523e+07	6.55808e+07	8.79679e+07	1.03964e+08	6.72306e+07	4.20469e+07	8.95575e+07	8.30218e+07	9.23262e+07	4.28374e+07	6.59864e+07	9.81493e+07	1.00179e+08	7.01547e+07	0.428397	0.912462	0.845872	0.940671	0.436452	0.672307	1	1.02068	0.714775
GNAI2	P04899|P04899-4	Guanine nucleotide-binding protein G(i) subunit alpha-2 OS=Homo sapiens GN=GNAI2 PE=1 SV=3|Isoform sGi2 of Guanine nucleotide-binding protein G(i) subunit alpha-2 OS=Homo sapiens GN=GNAI2	1	1	3	3	3	5.79825	1830070	1630040	1314780	5255230	1097290	1267050	3388940	3769030	1546610	1.1587e+06	1.74512e+06	1.93964e+06	3.32732e+06	1.17476e+06	1.86923e+06	2.14569e+06	4.03513e+06	2.28165e+06	1.16163e+06	1.34204e+06	1.85271e+06	2.95755e+06	1.58989e+06	1.88079e+06	2.39403e+06	3.88822e+06	2.38089e+06	0.485218	0.560579	0.773885	1.23538	0.664106	0.785616	1	1.62413	0.994509
EPHA2	P29317	Ephrin type-A receptor 2 OS=Homo sapiens GN=EPHA2 PE=1 SV=2	1	1	3	3	2	5.80752	1054380	1735570	1284680	2183020	2231430	3826540	700914	980843	596473	1.23923e+06	1.5333e+06	1.23725e+06	2.56573e+06	1.97137e+06	3.68526e+06	823792	866531	574451	1.24236e+06	1.17915e+06	1.1818e+06	2.28059e+06	2.668e+06	3.70806e+06	919138	834983	599435	1.48788	1.41218	1.41535	2.7313	3.19528	4.44088	1.10079	1	0.717902
HBA1	P69905	Hemoglobin subunit alpha OS=Homo sapiens GN=HBA1 PE=1 SV=2	1	1	3	3	2	6.61066	4888770	4708000	75090900	1885120	1000490	1830710	28604500	4402930	27575300	4.95624e+06	1.11391e+07	3.13056e+07	1.91114e+06	2.36715e+06	763227	2.89993e+07	1.04173e+07	1.14962e+07	4.96876e+06	8.56624e+06	2.99024e+07	1.69874e+06	3.20364e+06	767948	3.23556e+07	1.0038e+07	1.19962e+07	0.414194	0.714079	2.49266	0.141607	0.267055	0.0640159	2.69715	0.836766	1
AFM	P43652	Afamin OS=Homo sapiens GN=AFM PE=1 SV=1	1	1	3	3	5	6.0456	6857430	13806900	10432700	46127300	34103700	42514200	17860000	15311600	8234110	6.71243e+06	1.24597e+07	1.18104e+07	4.51519e+07	3.07761e+07	4.81286e+07	1.74823e+07	1.38176e+07	9.3215e+06	6.72938e+06	9.58185e+06	1.12811e+07	4.0134e+07	4.16517e+07	4.84263e+07	1.95057e+07	1.33145e+07	9.72692e+06	0.505416	0.719653	0.847276	3.0143	3.12828	3.6371	1.465	1	0.730549
MSN	P26038	Moesin OS=Homo sapiens GN=MSN PE=1 SV=3	1	1	3	3	6	6.27011	6565040	7959160	6353050	10361000	5559160	7459110	7937320	5055670	4785180	5.40579e+06	8.79107e+06	6.98531e+06	8.53146e+06	6.14022e+06	8.20145e+06	6.53575e+06	5.5841e+06	5.26141e+06	5.41945e+06	6.76056e+06	6.67223e+06	7.58333e+06	8.31002e+06	8.25218e+06	7.2922e+06	5.3808e+06	5.49024e+06	0.987106	1.23138	1.21529	1.38124	1.5136	1.50306	1.32821	0.980066	1
TLN1	Q9Y490	Talin-1 OS=Homo sapiens GN=TLN1 PE=1 SV=3	1	1	3	3	34	6.94213	38199800	40858300	36931900	37172400	20634800	27791200	39938500	39693600	35502600	3.42976e+07	4.37361e+07	3.84272e+07	3.33751e+07	2.20882e+07	2.89164e+07	3.58587e+07	4.24894e+07	3.69401e+07	3.43842e+07	3.36342e+07	3.67049e+07	2.96661e+07	2.98936e+07	2.90953e+07	4.0009e+07	4.09425e+07	3.85467e+07	0.859413	0.840666	0.917417	0.741485	0.747173	0.727219	1	1.02333	0.963451
CP	E9PFZ2|P00450	Ceruloplasmin OS=Homo sapiens GN=CP PE=1 SV=1|Ceruloplasmin OS=Homo sapiens GN=CP PE=1 SV=1	1	1	3	3	17	7.02499	130945000	102343000	75738300	276714000	144547000	238218000	76181700	65914400	52918100	1.03668e+08	1.14619e+08	8.54207e+07	2.19072e+08	1.61885e+08	2.68672e+08	6.03124e+07	7.38205e+07	5.96832e+07	1.0393e+08	8.81446e+07	8.15921e+07	1.94726e+08	2.19091e+08	2.70334e+08	6.72929e+07	7.11329e+07	6.2279e+07	1.54444	1.30986	1.21249	2.8937	3.25578	4.01727	1	1.05706	0.925491
SERPING1	E9PGN7|P05155|P05155-2|P05155-3	Plasma protease C1 inhibitor OS=Homo sapiens GN=SERPING1 PE=1 SV=1|Plasma protease C1 inhibitor OS=Homo sapiens GN=SERPING1 PE=1 SV=2|Isoform 2 of Plasma protease C1 inhibitor OS=Homo sapiens GN=SERPING1|Isoform 3 of Plasma protease C1 inhibitor OS=Homo sapiens GN=SERPING1	1	1	3	3	9	7.59975	140337000	178819000	129875000	75954600	83296100	58094100	104285000	115992000	65044200	1.34586e+08	1.48047e+08	1.63573e+08	7.28417e+07	6.89623e+07	7.31676e+07	1.00011e+08	9.60318e+07	8.1921e+07	1.34926e+08	1.13852e+08	1.56242e+08	6.47466e+07	9.33318e+07	7.36202e+07	1.11586e+08	9.25355e+07	8.5484e+07	1.4581	1.23036	1.68845	0.699695	1.00861	0.795589	1.20588	1	0.923797
LAMA2	P24043	Laminin subunit alpha-2 OS=Homo sapiens GN=LAMA2 PE=1 SV=4	1	1	3	3	11	6.49658	16670400	21577900	14601800	17403600	15708100	37797800	11743200	13316900	12908100	1.86688e+07	2.20018e+07	1.27876e+07	1.94899e+07	1.60167e+07	3.31016e+07	1.31509e+07	1.35785e+07	1.13043e+07	1.87159e+07	1.69199e+07	1.22144e+07	1.73239e+07	2.16766e+07	3.33063e+07	1.4673e+07	1.30841e+07	1.1796e+07	1.43043	1.29316	0.933531	1.32404	1.65671	2.54555	1.12144	1	0.901548
COL7A1	Q02388|Q02388-2	Collagen alpha-1(VII) chain OS=Homo sapiens GN=COL7A1 PE=1 SV=2|Isoform 2 of Collagen alpha-1(VII) chain OS=Homo sapiens GN=COL7A1	1	1	3	3	23	6.58357	14225600	15628000	12560400	26175100	22339400	25850800	10681400	11290400	9913310	1.38812e+07	1.52954e+07	1.31519e+07	2.55414e+07	2.1864e+07	2.70683e+07	1.04228e+07	1.10501e+07	1.03802e+07	1.39163e+07	1.17625e+07	1.25625e+07	2.27029e+07	2.95901e+07	2.72357e+07	1.16291e+07	1.06478e+07	1.08316e+07	1.28478	1.08594	1.15979	2.09598	2.73182	2.51446	1.07363	0.983027	1
MYH9	P35579	Myosin-9 OS=Homo sapiens GN=MYH9 PE=1 SV=4	1	1	3	3	38	6.99784	33977000	36387000	30383200	26303500	19289900	22338000	23998500	28359400	37697500	3.43634e+07	3.77277e+07	2.8974e+07	2.66026e+07	2.00006e+07	2.13019e+07	2.42714e+07	2.94043e+07	3.59491e+07	3.44502e+07	2.90136e+07	2.76754e+07	2.36462e+07	2.70684e+07	2.14337e+07	2.70806e+07	2.83338e+07	3.75126e+07	1.21587	1.02399	0.976763	0.834558	0.95534	0.756472	0.95577	1	1.32395
ANXA4	P09525|Q6P452	Annexin A4 OS=Homo sapiens GN=ANXA4 PE=1 SV=4|Annexin OS=Homo sapiens GN=ANXA4 PE=1 SV=1	1	1	3	3	2	5.65486	514446	658229	440075	675956	885640	889648	569695	828626	348797	545000	518087	527769	716102	697081	1.06693e+06	603530	652205	418302	546377	398422	504115	636519	943412	1.07353e+06	673383	628460	436495	0.869389	0.633966	0.802143	1.01282	1.50115	1.70819	1.07148	1	0.694547
MFGE8	F5GZN3|Q08431|Q08431-2	Lactadherin OS=Homo sapiens GN=MFGE8 PE=1 SV=1|Lactadherin OS=Homo sapiens GN=MFGE8 PE=1 SV=2|Isoform 2 of Lactadherin OS=Homo sapiens GN=MFGE8	1	1	3	3	8	6.90529	5001660	6971950	4949440	5831580	3071130	6751220	3611300	4864170	4632590	5.21371e+06	7.29493e+06	4.53791e+06	6.07882e+06	3.2134e+06	6.18988e+06	3.76441e+06	5.08951e+06	4.24741e+06	5.22688e+06	5.60999e+06	4.33452e+06	5.40326e+06	4.34894e+06	6.22817e+06	4.2001e+06	4.90421e+06	4.43214e+06	1.17931	1.26575	0.977975	1.21911	0.981229	1.40523	0.947646	1.10651	1
NCAM1	A0A087WWD4|P13591|P13591-1|P13591-4	Neural cell adhesion molecule 1 OS=Homo sapiens GN=NCAM1 PE=1 SV=1|Neural cell adhesion molecule 1 OS=Homo sapiens GN=NCAM1 PE=1 SV=3|Isoform 2 of Neural cell adhesion molecule 1 OS=Homo sapiens GN=NCAM1|Isoform 4 of Neural cell adhesion molecule 1 OS=Homo sapiens GN=NCAM1	1	1	3	3	2	6.08557	1477510	1433180	2142850	42765800	22013100	22424200	1743140	2407900	1944450	1.39208e+06	1.52832e+06	2.13277e+06	4.02931e+07	2.34744e+07	2.23187e+07	1.64235e+06	2.56775e+06	1.9353e+06	1.3956e+06	1.17532e+06	2.03718e+06	3.58152e+07	3.17697e+07	2.24568e+07	1.83244e+06	2.47426e+06	2.01947e+06	0.69107	0.581992	1.00877	17.7349	15.7317	11.1201	0.907384	1.2252	1
HSP90AB1	P08238	Heat shock protein HSP 90-beta OS=Homo sapiens GN=HSP90AB1 PE=1 SV=4	1	1	3	3	4	6.08113	1892580	2255950	1753700	2394470	597163	1037560	1021970	1461240	1140940	1.57417e+06	2.49562e+06	1.90594e+06	1.99162e+06	660606	1.12763e+06	850031	1.61648e+06	1.23999e+06	1.57814e+06	1.9192e+06	1.82051e+06	1.77028e+06	894048	1.13461e+06	948414	1.55763e+06	1.29392e+06	1.21967	1.48325	1.40698	1.36816	0.690963	0.876878	0.73298	1.20381	1
A1BG	M0R009|P04217	Alpha-1B-glycoprotein (Fragment) OS=Homo sapiens GN=A1BG PE=1 SV=7|Alpha-1B-glycoprotein OS=Homo sapiens GN=A1BG PE=1 SV=4	1	1	3	3	3	6.322	5240990	7766040	4104320	19346900	6629520	9191130	3725850	4546410	3267600	4.38801e+06	7.627e+06	4.99152e+06	1.61982e+07	6.51083e+06	1.11779e+07	3.11946e+06	4.46501e+06	3.97393e+06	4.3991e+06	5.86536e+06	4.7678e+06	1.4398e+07	8.8116e+06	1.1247e+07	3.48051e+06	4.30245e+06	4.14677e+06	1.06085	1.41444	1.14976	3.4721	2.12493	2.71224	0.839331	1.03754	1
PGD	K7EM49|K7EMN2|K7EPF6|P52209|P52209-2	6-phosphogluconate dehydrogenase, decarboxylating (Fragment) OS=Homo sapiens GN=PGD PE=1 SV=1|6-phosphogluconate dehydrogenase, decarboxylating (Fragment) OS=Homo sapiens GN=PGD PE=1 SV=1|6-phosphogluconate dehydrogenase, decarboxylating (Fragment) OS=Homo sapiens GN=PGD PE=1 SV=1|6-phosphogluconate dehydrogenase, decarboxylating OS=Homo sapiens GN=PGD PE=1 SV=3|Isoform 2 of 6-phosphogluconate de…	1	1	3	3	3	5.57728	1887050	2440210	1896510	1946050	2217770	2163080	1238160	1082890	1582540	2.01936e+06	2.3995e+06	1.80231e+06	2.0825e+06	2.18077e+06	2.05564e+06	1.32498e+06	1.06482e+06	1.50394e+06	2.02447e+06	1.84528e+06	1.72153e+06	1.85107e+06	2.9514e+06	2.06836e+06	1.47833e+06	1.02606e+06	1.56935e+06	1.36943	1.24822	1.16451	1.25213	1.99644	1.39912	1	0.694065	1.06157
IGHM	A0A087WYJ9|A0A087X2C0	Ig mu chain C region OS=Homo sapiens GN=IGHM PE=1 SV=1|Ig mu chain C region OS=Homo sapiens GN=IGHM PE=1 SV=1	1	1	3	3	8	8.06116	78601000	73306300	99576900	14872500	6680630	7319090	43032000	298267000	197658000	9.94575e+07	6.50176e+07	8.87277e+07	1.88189e+07	5.92525e+06	6.52166e+06	5.44504e+07	2.64542e+08	1.76123e+08	9.97088e+07	5.00002e+07	8.47509e+07	1.67275e+07	8.01909e+06	6.56199e+06	6.07525e+07	2.54911e+08	1.83783e+08	0.542536	0.272061	0.461148	0.0910177	0.0436336	0.0357052	0.330567	1.38702	1
COL4A2	P08572	Collagen alpha-2(IV) chain OS=Homo sapiens GN=COL4A2 PE=1 SV=4	1	1	3	3	4	6.02476	6137270	5348850	3892790	3754230	4595810	5048570	1758600	1935300	5774190	7.00512e+06	5.78715e+06	3.15221e+06	4.2851e+06	4.97241e+06	4.08812e+06	2.00728e+06	2.09389e+06	4.67569e+06	7.02282e+06	4.45047e+06	3.01093e+06	3.80889e+06	6.72953e+06	4.1134e+06	2.2396e+06	2.01765e+06	4.87905e+06	3.13575	1.98717	1.34441	1.7007	3.00479	1.83667	1	0.900898	2.17854
COL5A2	A0A087WYX9|P05997	Collagen alpha-2(V) chain OS=Homo sapiens GN=COL5A2 PE=1 SV=1|Collagen alpha-2(V) chain OS=Homo sapiens GN=COL5A2 PE=1 SV=3	1	1	3	3	3	5.74014	2410370	4022190	3564480	2440940	1515950	2744830	1775320	1165090	3048070	2.59482e+06	4.92367e+06	2.70487e+06	2.62773e+06	1.85572e+06	2.08289e+06	1.91117e+06	1.42622e+06	2.313e+06	2.60137e+06	3.78643e+06	2.58364e+06	2.3357e+06	2.51148e+06	2.09577e+06	2.13237e+06	1.37429e+06	2.4136e+06	1.21994	1.77569	1.21163	1.09535	1.17779	0.982835	1	0.644491	1.13188
SLC3A2	F5GZS6|J3KPF3|P08195|P08195-2|P08195-3|P08195-4	4F2 cell-surface antigen heavy chain OS=Homo sapiens GN=SLC3A2 PE=1 SV=1|4F2 cell-surface antigen heavy chain OS=Homo sapiens GN=SLC3A2 PE=1 SV=1|4F2 cell-surface antigen heavy chain OS=Homo sapiens GN=SLC3A2 PE=1 SV=3|Isoform 2 of 4F2 cell-surface antigen heavy chain OS=Homo sapiens GN=SLC3A2|Isoform 3 of 4F2 cell-surface antigen heavy chain OS=Homo sapiens GN=SLC3A2|Isoform 4 of 4F2 cell-surfac…	1	1	3	3	4	5.84267	3386000	3822850	2487590	7992560	3254460	5768960	2285310	1776060	1870590	2.75263e+06	4.37971e+06	2.67092e+06	6.4975e+06	3.72853e+06	6.19411e+06	1.85783e+06	2.03477e+06	2.00844e+06	2.75958e+06	3.36811e+06	2.5512e+06	5.77541e+06	5.0461e+06	6.23242e+06	2.07285e+06	1.96069e+06	2.0958e+06	1.3313	1.62487	1.23077	2.78621	2.43437	3.00669	1	0.945891	1.01107
C1R	B4DPQ0|P00736	Complement C1r subcomponent OS=Homo sapiens GN=C1R PE=1 SV=1|Complement C1r subcomponent OS=Homo sapiens GN=C1R PE=1 SV=2	1	1	3	3	8	7.12813	131123000	187266000	128544000	16648300	24500500	28797400	120357000	133418000	112384000	1.5159e+08	1.63308e+08	1.27501e+08	1.92469e+07	2.1366e+07	2.85637e+07	1.39143e+08	1.16349e+08	1.11472e+08	1.51973e+08	1.25588e+08	1.21786e+08	1.71079e+07	2.89162e+07	2.87404e+07	1.55248e+08	1.12113e+08	1.1632e+08	1.3065	1.07967	1.04699	0.147076	0.248592	0.24708	1.33466	0.963831	1
HP	P00738	Haptoglobin OS=Homo sapiens GN=HP PE=1 SV=1	1	1	3	3	10	8.24014	186045000	157015000	735510000	147215000	56581400	16474200	945210000	202793000	89630500	9.72718e+07	1.99581e+08	1.10673e+09	7.69699e+07	7.19205e+07	2.47889e+07	4.94194e+08	2.5777e+08	1.34868e+08	9.75175e+07	1.53483e+08	1.05712e+09	6.8416e+07	9.73355e+07	2.49422e+07	5.51392e+08	2.48385e+08	1.40733e+08	0.392606	0.617925	4.25599	0.275443	0.391873	0.100417	2.21991	1	0.566594
ATP1A1	P05023|P05023-3|P05023-4	Sodium/potassium-transporting ATPase subunit alpha-1 OS=Homo sapiens GN=ATP1A1 PE=1 SV=1|Isoform 3 of Sodium/potassium-transporting ATPase subunit alpha-1 OS=Homo sapiens GN=ATP1A1|Isoform 4 of Sodium/potassium-transporting ATPase subunit alpha-1 OS=Homo sapiens GN=ATP1A1	1	1	3	3	8	6.24209	5398520	5401220	4525680	5616970	2701920	3774040	4486300	5174850	3562480	4.62434e+06	5.62947e+06	5.06912e+06	4.81146e+06	2.8161e+06	4.22723e+06	3.84294e+06	5.39354e+06	3.99026e+06	4.63602e+06	4.32921e+06	4.84192e+06	4.27675e+06	3.81124e+06	4.25337e+06	4.28772e+06	5.19717e+06	4.16381e+06	1.08123	1.00968	1.12925	0.997442	0.888875	0.99199	1	1.21211	0.971101
ANXA6	P08133|P08133-2	Annexin A6 OS=Homo sapiens GN=ANXA6 PE=1 SV=3|Isoform 2 of Annexin A6 OS=Homo sapiens GN=ANXA6	1	1	3	3	4	5.86009	4207060	5296000	3076250	6501630	5916680	13080000	7161180	7659880	4821540	4.29855e+06	5.05674e+06	3.15323e+06	6.64302e+06	5.64938e+06	1.34073e+07	7.31692e+06	7.31383e+06	4.94219e+06	4.30941e+06	3.88876e+06	3.0119e+06	5.90476e+06	7.64573e+06	1.34902e+07	8.16378e+06	7.04755e+06	5.15714e+06	0.611477	0.551789	0.427368	0.837847	1.08488	1.91417	1.15839	1	0.731764
NELL2	F8VVB6|F8W1A2|Q99435|Q99435-2|Q99435-3|Q99435-4	Protein kinase C-binding protein NELL2 OS=Homo sapiens GN=NELL2 PE=1 SV=1|Protein kinase C-binding protein NELL2 (Fragment) OS=Homo sapiens GN=NELL2 PE=1 SV=1|Protein kinase C-binding protein NELL2 OS=Homo sapiens GN=NELL2 PE=1 SV=1|Isoform 2 of Protein kinase C-binding protein NELL2 OS=Homo sapiens GN=NELL2|Isoform 3 of Protein kinase C-binding protein NELL2 OS=Homo sapiens GN=NELL2|Isoform 4 of…	1	1	3	3	2	5.86914	1440880	953585	1144010	34271700	6316800	4696290	733683	692180	1383490	950299	1.29298e+06	1.27928e+06	2.26031e+07	8.56502e+06	5.25159e+06	483884	938535	1.54708e+06	952700	994332	1.22194e+06	2.00912e+07	1.15917e+07	5.28408e+06	539888	904365	1.61436e+06	1.05345	1.09948	1.35116	22.2158	12.8175	5.84286	0.596981	1	1.78508
COL2A1	P02458|P02458-1	Collagen alpha-1(II) chain OS=Homo sapiens GN=COL2A1 PE=1 SV=3|Isoform 1 of Collagen alpha-1(II) chain OS=Homo sapiens GN=COL2A1	1	1	3	3	2	6.41433	2347920	4073900	2562660	2264250	2470500	6045150	1998770	1355770	3947200	2.93223e+06	4.68081e+06	1.78594e+06	2.82773e+06	2.83854e+06	4.21291e+06	2.49619e+06	1.55775e+06	2.75083e+06	2.93963e+06	3.59966e+06	1.70589e+06	2.51348e+06	3.84161e+06	4.23897e+06	2.78509e+06	1.50103e+06	2.87047e+06	1.05549	1.29247	0.612507	0.902475	1.37935	1.52202	1	0.538952	1.03066
LOXL2	Q9Y4K0	Lysyl oxidase homolog 2 OS=Homo sapiens GN=LOXL2 PE=1 SV=1	1	1	3	3	4	6.47614	6086680	7970500	5617570	7485210	3152100	3676380	5817010	6706030	4424330	5.14205e+06	7.83103e+06	6.76799e+06	6.32353e+06	3.09694e+06	4.42927e+06	4.91423e+06	6.58868e+06	5.33039e+06	5.15504e+06	6.02226e+06	6.46465e+06	5.62077e+06	4.19133e+06	4.45666e+06	5.483e+06	6.3488e+06	5.56222e+06	0.926794	1.08271	1.16224	1.01053	0.753535	0.801238	0.985757	1.14142	1
HTRA1	Q92743	Serine protease HTRA1 OS=Homo sapiens GN=HTRA1 PE=1 SV=1	1	1	3	3	3	6.08041	2016290	2730370	2070620	3453410	3744720	2081470	1736440	2181190	1928810	2.07022e+06	2.28592e+06	2.40878e+06	3.54578e+06	3.13515e+06	2.4214e+06	1.78289e+06	1.82613e+06	2.24381e+06	2.07545e+06	1.75793e+06	2.30082e+06	3.15173e+06	4.24304e+06	2.43638e+06	1.98924e+06	1.75965e+06	2.3414e+06	1.04334	0.883721	1.15663	1.58439	2.133	1.22478	1	0.884585	1.17704
IGHA1	P01876	Ig alpha-1 chain C region OS=Homo sapiens GN=IGHA1 PE=1 SV=2	1	1	3	3	5	7.61087	59878300	69008900	29097700	28834000	9396330	6908750	112915000	101845000	36713800	3.69021e+07	6.10091e+07	5.34056e+07	1.777e+07	8.30707e+06	1.26802e+07	6.95879e+07	9.00387e+07	6.73841e+07	3.69954e+07	4.69176e+07	5.10119e+07	1.57951e+07	1.12426e+07	1.27587e+07	7.7642e+07	8.67606e+07	7.03148e+07	0.476486	0.604281	0.657015	0.203436	0.1448	0.164327	1	1.11744	0.905629
RAB7A	C9J4V0|C9J8S3|P51149	Ras-related protein Rab-7a OS=Homo sapiens GN=RAB7A PE=1 SV=1|Ras-related protein Rab-7a OS=Homo sapiens GN=RAB7A PE=1 SV=1|Ras-related protein Rab-7a OS=Homo sapiens GN=RAB7A PE=1 SV=1	1	1	3	3	4	5.70427	2790100	2421590	1902600	2636000	1455080	1870960	2241860	2006240	2156250	2.33269e+06	2.68497e+06	2.05245e+06	2.20385e+06	1.61334e+06	2.01832e+06	1.87433e+06	2.22444e+06	2.32608e+06	2.33858e+06	2.06481e+06	1.96046e+06	1.95893e+06	2.18345e+06	2.0308e+06	2.09126e+06	2.14346e+06	2.42724e+06	1.09103	0.963308	0.914624	0.913913	1.01866	0.947442	0.97565	1	1.1324
VCAN	P13611	Versican core protein OS=Homo sapiens GN=VCAN PE=1 SV=3	1	1	3	3	19	7.21898	18475000	20109800	15082300	28097600	17195600	26121900	12890300	13135900	16572000	1.76484e+07	2.18578e+07	1.4526e+07	2.68405e+07	1.86903e+07	2.51584e+07	1.23136e+07	1.42777e+07	1.59608e+07	1.7693e+07	1.68092e+07	1.38749e+07	2.38577e+07	2.5295e+07	2.5314e+07	1.37388e+07	1.37579e+07	1.66549e+07	1.28603	1.22179	1.00851	1.73411	1.83858	1.83996	0.998609	1	1.21057
C1S	A0A087X232|F8WCZ6|P09871	Complement C1s subcomponent OS=Homo sapiens GN=C1S PE=1 SV=1|Complement C1s subcomponent OS=Homo sapiens GN=C1S PE=1 SV=1|Complement C1s subcomponent OS=Homo sapiens GN=C1S PE=1 SV=1	1	1	3	3	7	6.30985	34557800	47573000	34113000	15833800	24621600	26139700	20435400	30795700	22782700	4.20606e+07	3.91867e+07	3.40261e+07	1.92715e+07	2.02813e+07	2.60731e+07	2.48721e+07	2.5367e+07	2.27247e+07	4.21668e+07	3.01356e+07	3.2501e+07	1.71298e+07	2.74481e+07	2.62344e+07	2.77508e+07	2.44434e+07	2.3713e+07	1.72508	1.23287	1.32964	0.700792	1.12293	1.07327	1.13531	1	0.970119
MAMDC2	Q7Z304	MAM domain-containing protein 2 OS=Homo sapiens GN=MAMDC2 PE=2 SV=3	1	1	3	3	2	5.93204	1232690	2256560	1545270	4619070	2169990	1469100	1774660	1473050	1131740	1.01978e+06	2.08882e+06	2.01789e+06	3.82127e+06	2.00868e+06	1.91842e+06	1.46814e+06	1.36355e+06	1.47788e+06	1.02236e+06	1.60635e+06	1.92745e+06	3.3966e+06	2.7185e+06	1.93029e+06	1.63807e+06	1.31391e+06	1.54216e+06	0.662938	1.04163	1.24984	2.20249	1.76279	1.25168	1.06219	0.851991	1
SERPINA7	P05543	Thyroxine-binding globulin OS=Homo sapiens GN=SERPINA7 PE=1 SV=2	1	1	3	3	2	5.68446	3543610	4172150	2701220	8846890	9731890	7434060	2080870	4238690	3473220	3.97635e+06	3.38815e+06	2.96428e+06	9.92725e+06	7.90314e+06	8.15803e+06	2.33498e+06	3.44218e+06	3.81146e+06	3.98639e+06	2.60557e+06	2.83142e+06	8.824e+06	1.06959e+07	8.20849e+06	2.60523e+06	3.31686e+06	3.97723e+06	1.20186	0.785553	0.853644	2.66035	3.22471	2.47478	0.78545	1	1.19909
SERPIND1	P05546	Heparin cofactor 2 OS=Homo sapiens GN=SERPIND1 PE=1 SV=3	1	1	3	3	6	6.56947	31137000	40524700	35131800	52461700	23109300	23580400	57711000	19193800	13256800	2.0397e+07	4.61224e+07	4.71215e+07	3.43662e+07	2.63014e+07	3.16278e+07	3.78049e+07	2.18451e+07	1.7781e+07	2.04485e+07	3.54693e+07	4.50095e+07	3.0547e+07	3.55957e+07	3.18235e+07	4.21804e+07	2.10497e+07	1.85544e+07	0.971437	1.68502	2.13824	1.45118	1.69103	1.51182	2.00384	1	0.881454
SSC5D	A1L4H1	Soluble scavenger receptor cysteine-rich domain-containing protein SSC5D OS=Homo sapiens GN=SSC5D PE=1 SV=3	1	1	3	3	4	6.43085	2421850	4110430	3380700	4870040	5209760	3423180	4427250	5770630	3655480	2.60349e+06	3.31582e+06	3.89846e+06	5.2353e+06	4.20264e+06	3.94745e+06	4.7593e+06	4.65508e+06	4.21533e+06	2.61007e+06	2.54995e+06	3.72373e+06	4.65348e+06	5.68775e+06	3.97186e+06	5.31014e+06	4.4856e+06	4.39866e+06	0.581877	0.568475	0.830152	1.03743	1.268	0.88547	1.18382	1	0.980618
NRCAM	A0A087X2B3|C9JYY6|Q92823|Q92823-2|Q92823-3|Q92823-4|Q92823-5|Q92823-6	Neuronal cell adhesion molecule OS=Homo sapiens GN=NRCAM PE=1 SV=1|Neuronal cell adhesion molecule OS=Homo sapiens GN=NRCAM PE=1 SV=3|Neuronal cell adhesion molecule OS=Homo sapiens GN=NRCAM PE=1 SV=3|Isoform 2 of Neuronal cell adhesion molecule OS=Homo sapiens GN=NRCAM|Isoform 3 of Neuronal cell adhesion molecule OS=Homo sapiens GN=NRCAM|Isoform 4 of Neuronal cell adhesion molecule OS=Homo sapie…	1	1	3	3	8	6.38662	3417450	5659980	4748500	196213000	30592200	13645700	4117240	4961630	4164440	2.31823e+06	5.66584e+06	6.99283e+06	1.33101e+08	3.06239e+07	2.00952e+07	2.79293e+06	4.96677e+06	6.13272e+06	2.32408e+06	4.35718e+06	6.67941e+06	1.18309e+08	4.14456e+07	2.02195e+07	3.11619e+06	4.78594e+06	6.39945e+06	0.485607	0.910412	1.39563	24.7202	8.65987	4.22477	0.651113	1	1.33714
CCT7	F8WAM2|Q99832|Q99832-3	T-complex protein 1 subunit eta (Fragment) OS=Homo sapiens GN=CCT7 PE=1 SV=1|T-complex protein 1 subunit eta OS=Homo sapiens GN=CCT7 PE=1 SV=2|Isoform 3 of T-complex protein 1 subunit eta OS=Homo sapiens GN=CCT7	1	1	3	3	2	5.72821	1346520	1372770	1059620	3195160	1615980	1587310	1480540	1430680	1313420	1.10789e+06	1.42472e+06	1.2409e+06	2.62891e+06	1.67714e+06	1.85886e+06	1.21815e+06	1.48482e+06	1.53812e+06	1.11068e+06	1.09565e+06	1.18528e+06	2.33675e+06	2.26979e+06	1.87036e+06	1.35914e+06	1.43076e+06	1.60501e+06	0.776288	0.765778	0.828425	1.63322	1.58642	1.30725	0.949943	1	1.12179
COL1A2	A0A087WTA8|P08123	Collagen alpha-2(I) chain OS=Homo sapiens GN=COL1A2 PE=1 SV=1|Collagen alpha-2(I) chain OS=Homo sapiens GN=COL1A2 PE=1 SV=7	1	1	3	3	10	6.90289	5481010	6124300	4970550	12359400	7485710	13892600	4844470	2738670	5533670	5.01004e+06	7.71131e+06	4.31869e+06	1.12974e+07	9.42551e+06	1.20707e+07	4.42819e+06	3.44835e+06	4.80796e+06	5.02269e+06	5.9302e+06	4.12513e+06	1.00419e+07	1.27563e+07	1.21453e+07	4.94071e+06	3.32281e+06	5.01707e+06	1.01659	1.20027	0.834926	2.03247	2.58187	2.45822	1	0.672536	1.01546
TINAGL1	Q9GZM7|Q9GZM7-3	Tubulointerstitial nephritis antigen-like OS=Homo sapiens GN=TINAGL1 PE=1 SV=1|Isoform 3 of Tubulointerstitial nephritis antigen-like OS=Homo sapiens GN=TINAGL1	1	1	3	3	3	7.10258	2102260	3065150	2129150	3577130	1444370	1553200	3473020	2548360	2574510	1.6908e+06	3.26115e+06	2.48817e+06	2.87701e+06	1.53673e+06	1.8151e+06	2.79328e+06	2.71132e+06	3.00863e+06	1.69508e+06	2.50791e+06	2.37665e+06	2.55728e+06	2.07977e+06	1.82633e+06	3.11657e+06	2.6126e+06	3.13948e+06	0.543891	0.804701	0.762584	0.820543	0.667327	0.586006	1	0.838294	1.00735
ENO1	P06733	Alpha-enolase OS=Homo sapiens GN=ENO1 PE=1 SV=2	1	1	3	3	7	6.54015	4616090	6315480	4788450	8873570	6098080	7264550	3129980	3975290	3570730	4.69146e+06	6.05e+06	4.91828e+06	9.01845e+06	5.84173e+06	7.46151e+06	3.18108e+06	3.80818e+06	3.66754e+06	4.70331e+06	4.6526e+06	4.69784e+06	8.0162e+06	7.90606e+06	7.50766e+06	3.54926e+06	3.66953e+06	3.82705e+06	1.28172	1.2679	1.28023	2.18453	2.15451	2.04594	0.967224	1	1.04293
KLKB1	H0YAC1|P03952	Plasma kallikrein (Fragment) OS=Homo sapiens GN=KLKB1 PE=1 SV=1|Plasma kallikrein OS=Homo sapiens GN=KLKB1 PE=1 SV=1	1	1	3	3	6	6.17725	20774500	35072700	21237200	19432900	6611460	11522100	24793500	46865700	10392900	1.80046e+07	2.95745e+07	2.90601e+07	1.68419e+07	5.575e+06	1.57664e+07	2.14877e+07	3.95187e+07	1.42212e+07	1.80501e+07	2.27435e+07	2.77576e+07	1.49702e+07	7.54507e+06	1.58639e+07	2.39747e+07	3.80799e+07	1.48397e+07	0.75288	0.948645	1.15779	0.624415	0.314709	0.661692	1	1.58834	0.618973
IGHG3	A0A087WVW2|A0A087WXL8	Ig gamma-3 chain C region OS=Homo sapiens GN=IGHG3 PE=1 SV=1|Ig gamma-3 chain C region OS=Homo sapiens GN=IGHG3 PE=1 SV=1	1	1	3	3	7	7.02719	19387100	24139400	11675500	104038000	18315400	21970700	62008800	126724000	20861500	1.24935e+07	2.03306e+07	2.15119e+07	6.70447e+07	1.54256e+07	4.04806e+07	3.996e+07	1.06729e+08	3.84369e+07	1.25251e+07	1.56348e+07	2.05477e+07	5.95938e+07	2.08766e+07	4.0731e+07	4.4585e+07	1.02843e+08	4.01087e+07	0.280926	0.350674	0.460867	1.33663	0.468242	0.913559	1	2.30668	0.8996
COL9A1	P20849	Collagen alpha-1(IX) chain OS=Homo sapiens GN=COL9A1 PE=1 SV=3	1	1	3	3	3	6.32931	2335120	2196230	1602060	7742110	6007810	6190850	2546320	3333300	2512200	2.17013e+06	2.07233e+06	1.82693e+06	7.19508e+06	5.66888e+06	7.05981e+06	2.36641e+06	3.14525e+06	2.86482e+06	2.17561e+06	1.59367e+06	1.74504e+06	6.39547e+06	7.67212e+06	7.10347e+06	2.6403e+06	3.03074e+06	2.98941e+06	0.727772	0.533106	0.583741	2.13937	2.56643	2.37621	0.883215	1.01382	1
IGLC3	A0A075B6L0	Ig lambda-3 chain C regions (Fragment) OS=Homo sapiens GN=IGLC3 PE=1 SV=2	1	1	3	3	4	6.80838	83906200	68298200	50720500	53233800	13598300	12367200	74007800	170769000	94569700	6.3894e+07	6.64345e+07	6.84752e+07	4.05372e+07	1.32272e+07	1.66963e+07	5.63564e+07	1.66109e+08	1.27674e+08	6.40554e+07	5.10898e+07	6.54061e+07	3.60321e+07	1.79014e+07	1.67996e+07	6.28791e+07	1.60061e+08	1.33227e+08	0.4808	0.38348	0.490939	0.270457	0.134368	0.126098	0.471971	1.20142	1
ITGA3	P26006|P26006-1	Integrin alpha-3 OS=Homo sapiens GN=ITGA3 PE=1 SV=5|Isoform 2 of Integrin alpha-3 OS=Homo sapiens GN=ITGA3	1	1	3	3	3	5.97051	748241	1358360	915580	2171260	1245000	1743970	1504940	1944860	696639	708515	1.16517e+06	1.12723e+06	2.05598e+06	1.06793e+06	2.14712e+06	1.42504e+06	1.66826e+06	857680	710305	896046	1.07671e+06	1.8275e+06	1.44531e+06	2.1604e+06	1.58997e+06	1.60752e+06	894983	0.44674	0.56356	0.677188	1.14939	0.909017	1.35877	1	1.01103	0.562892
TUBA4A	P68366|P68366-2	Tubulin alpha-4A chain OS=Homo sapiens GN=TUBA4A PE=1 SV=1|Isoform 2 of Tubulin alpha-4A chain OS=Homo sapiens GN=TUBA4A	1	1	3	3	7	6.65517	11776700	17934800	13251700	19363300	15710400	33866100	10091400	8844940	12222100	1.30853e+07	1.94051e+07	1.10228e+07	2.1515e+07	1.69984e+07	2.81698e+07	1.12128e+07	9.57006e+06	1.01663e+07	1.31184e+07	1.4923e+07	1.05287e+07	1.91239e+07	2.30052e+07	2.8344e+07	1.25105e+07	9.22164e+06	1.06085e+07	1.23659	1.40671	0.992479	1.8027	2.16856	2.67182	1.17929	0.869269	1
IGHG1	A0A087WV47|A0A087WYC5	Ig gamma-1 chain C region OS=Homo sapiens GN=IGHG1 PE=1 SV=1|Ig gamma-1 chain C region OS=Homo sapiens GN=IGHG1 PE=1 SV=1	1	1	3	3	7	7.57167	169734000	96620200	85218200	388927000	64571400	49228700	408937000	289594000	73725400	7.64931e+07	1.07247e+08	1.70357e+08	1.75276e+08	7.16735e+07	9.84117e+07	1.84293e+08	3.21446e+08	1.47382e+08	7.66863e+07	8.24759e+07	1.62722e+08	1.55797e+08	9.70012e+07	9.90204e+07	2.05623e+08	3.09743e+08	1.53792e+08	0.372945	0.401102	0.791358	0.757679	0.471742	0.481562	1	1.50636	0.747932
LDHB	A8MW50|C9J7H8|P07195	L-lactate dehydrogenase (Fragment) OS=Homo sapiens GN=LDHB PE=1 SV=1|L-lactate dehydrogenase B chain (Fragment) OS=Homo sapiens GN=LDHB PE=1 SV=7|L-lactate dehydrogenase B chain OS=Homo sapiens GN=LDHB PE=1 SV=2	1	1	3	3	3	5.95831	8890430	9125810	7769440	18149900	2320460	2048060	6008590	7788550	6530670	5.6975e+06	1.05549e+07	1.0482e+07	1.16315e+07	2.68385e+06	2.7631e+06	3.85065e+06	9.00825e+06	8.81074e+06	5.71189e+06	8.11701e+06	1.00122e+07	1.03389e+07	3.63226e+06	2.78019e+06	4.29632e+06	8.68028e+06	9.19394e+06	0.658031	0.935109	1.15344	1.19107	0.418449	0.320289	0.494952	1	1.05918
CCT4	P50991	T-complex protein 1 subunit delta OS=Homo sapiens GN=CCT4 PE=1 SV=4	1	1	3	3	2	5.58784	1279670	1802390	1616840	480843	514011	887886	1591440	1075760	1179350	1.3626e+06	1.90796e+06	1.43442e+06	512003	544118	787712	1.69457e+06	1.13877e+06	1.04629e+06	1.36604e+06	1.46727e+06	1.37013e+06	455102	736396	792585	1.8907e+06	1.09731e+06	1.0918e+06	1.2449	1.33715	1.24863	0.414744	0.671092	0.722298	1.72303	1	0.994977
LAMA4	A0A0A0MQS9|A0A0A0MTC7|Q16363|Q16363-2	Laminin subunit alpha-4 OS=Homo sapiens GN=LAMA4 PE=1 SV=1|Laminin subunit alpha-4 OS=Homo sapiens GN=LAMA4 PE=1 SV=1|Laminin subunit alpha-4 OS=Homo sapiens GN=LAMA4 PE=1 SV=4|Isoform 2 of Laminin subunit alpha-4 OS=Homo sapiens GN=LAMA4	1	1	3	3	14	6.5702	8583090	10438000	8165980	11511000	7008720	10601000	8303110	5697200	7436090	7.7494e+06	1.18105e+07	7.99341e+06	1.03929e+07	7.93031e+06	1.0377e+07	7.49662e+06	6.44633e+06	7.27895e+06	7.76898e+06	9.08258e+06	7.63514e+06	9.23792e+06	1.07327e+07	1.04412e+07	8.36428e+06	6.21164e+06	7.59553e+06	1.02284	1.19578	1.00522	1.21623	1.41303	1.37465	1.10121	0.817802	1
EEF1A1|EEF1A1P5	P68104|Q5VTE0	Elongation factor 1-alpha 1 OS=Homo sapiens GN=EEF1A1 PE=1 SV=1|Putative elongation factor 1-alpha-like 3 OS=Homo sapiens GN=EEF1A1P5 PE=5 SV=1	1	1	3	3	6	6.90407	6037560	8289050	7272200	7035500	3827480	7607220	8185220	6158180	7303550	5.75834e+06	9.58031e+06	6.59713e+06	6.71013e+06	4.42372e+06	6.90105e+06	7.80668e+06	7.11749e+06	6.62557e+06	5.77289e+06	7.3675e+06	6.30145e+06	5.96441e+06	5.98695e+06	6.94374e+06	8.71022e+06	6.85836e+06	6.91374e+06	0.834988	1.06563	0.911439	0.86269	0.865951	1.00434	1.25984	0.991991	1
CFHR1	B1AKG0|Q03591	Complement factor H-related protein 1 OS=Homo sapiens GN=CFHR1 PE=1 SV=1|Complement factor H-related protein 1 OS=Homo sapiens GN=CFHR1 PE=1 SV=2	1	1	3	3	2	5.80185	2790810	4526600	4188350	3092800	2212140	3775100	9378880	7621730	2684890	2.5807e+06	4.26886e+06	4.80281e+06	2.85996e+06	2.08618e+06	4.32894e+06	8.67279e+06	7.18775e+06	3.07878e+06	2.58722e+06	3.28286e+06	4.58755e+06	2.54212e+06	2.82339e+06	4.35571e+06	9.67658e+06	6.92606e+06	3.21269e+06	0.373549	0.473986	0.662361	0.367037	0.407647	0.628888	1.39713	1	0.463855
TNC	J3QSU6|P24821|P24821-4	Tenascin OS=Homo sapiens GN=TNC PE=1 SV=1|Tenascin OS=Homo sapiens GN=TNC PE=1 SV=3|Isoform 4 of Tenascin OS=Homo sapiens GN=TNC	1	1	3	3	12	6.6537	13246000	14573200	10209300	11229900	7785780	12722600	8536050	9424680	9176820	1.29046e+07	1.50342e+07	1.0158e+07	1.09405e+07	8.03208e+06	1.26587e+07	8.31607e+06	9.72283e+06	9.13071e+06	1.29372e+07	1.15617e+07	9.70272e+06	9.72465e+06	1.08704e+07	1.2737e+07	9.27858e+06	9.36884e+06	9.52783e+06	1.38088	1.23406	1.03564	1.03798	1.16027	1.3595	0.990365	1	1.01697
NID2	A0A087WZP6|A0A0A0MTL9|H0YJV3|Q14112|Q14112-2	Nidogen-2 OS=Homo sapiens GN=NID2 PE=1 SV=1|Nidogen-2 OS=Homo sapiens GN=NID2 PE=1 SV=1|Nidogen-2 (Fragment) OS=Homo sapiens GN=NID2 PE=1 SV=1|Nidogen-2 OS=Homo sapiens GN=NID2 PE=1 SV=3|Isoform 2 of Nidogen-2 OS=Homo sapiens GN=NID2	1	1	3	3	2	5.85415	1333030	1808290	936790	3765890	1957220	3965690	1844460	1760630	1282930	1.1849e+06	1.83419e+06	1.03902e+06	3.34742e+06	1.98525e+06	4.39845e+06	1.6395e+06	1.78585e+06	1.42293e+06	1.1879e+06	1.41054e+06	992448	2.97541e+06	2.68679e+06	4.42565e+06	1.82926e+06	1.72083e+06	1.48482e+06	0.690304	0.819686	0.576726	1.72906	1.56134	2.57181	1.06301	1	0.862849
DKK3	E9PKW6|F6SYF8|Q9UBP4	Dickkopf-related protein 3 (Fragment) OS=Homo sapiens GN=DKK3 PE=1 SV=7|Dickkopf-related protein 3 OS=Homo sapiens GN=DKK3 PE=1 SV=1|Dickkopf-related protein 3 OS=Homo sapiens GN=DKK3 PE=1 SV=2	1	1	3	3	3	5.87185	1673260	1421240	1360930	50657100	7060760	7563700	1762660	1530090	1029880	968505	1.75624e+06	1.90274e+06	2.9321e+07	8.72507e+06	1.05749e+07	1.02025e+06	1.89075e+06	1.43989e+06	970952	1.3506e+06	1.81746e+06	2.60625e+07	1.18083e+07	1.06404e+07	1.13834e+06	1.82191e+06	1.50252e+06	0.646216	0.898888	1.20961	17.3459	7.859	7.08168	0.757618	1.21257	1
FCN2	Q15485	Ficolin-2 OS=Homo sapiens GN=FCN2 PE=1 SV=2	1	1	3	3	3	6.18504	29011600	28173600	39768300	5255940	1841990	3097150	16593700	13624300	21759800	2.5341e+07	3.76416e+07	3.40768e+07	4.59095e+06	2.46101e+06	2.6539e+06	1.44942e+07	1.82029e+07	1.86456e+07	2.5405e+07	2.89473e+07	3.25495e+07	4.08074e+06	3.33067e+06	2.67032e+06	1.61718e+07	1.75401e+07	1.94566e+07	1.44839	1.65035	1.85571	0.232651	0.189888	0.15224	0.921987	1	1.10926
CNDP1	J3KRP0|Q96KN2	Beta-Ala-His dipeptidase OS=Homo sapiens GN=CNDP1 PE=1 SV=2|Beta-Ala-His dipeptidase OS=Homo sapiens GN=CNDP1 PE=1 SV=4	1	1	3	3	4	5.70736	1689370	2011190	1792660	12610900	11455600	11876200	2032340	2033340	1536550	1.65196e+06	1.91568e+06	1.92466e+06	1.23316e+07	1.09116e+07	1.27507e+07	1.98733e+06	1.93678e+06	1.64969e+06	1.65613e+06	1.47321e+06	1.8384e+06	1.09612e+07	1.47675e+07	1.28296e+07	2.21735e+06	1.86626e+06	1.72144e+06	0.887405	0.789388	0.985067	5.87332	7.91285	6.87446	1.18812	1	0.922399
PZP	P20742	Pregnancy zone protein OS=Homo sapiens GN=PZP PE=1 SV=4	1	1	3	3	4	5.95809	38808100	35298200	2746170	4792080	2222490	2052400	5470470	5764990	16984700	2.72744e+07	3.25047e+07	4.24328e+06	3.36788e+06	2.0466e+06	3.17129e+06	3.84466e+06	5.30874e+06	2.62441e+07	2.73433e+07	2.49969e+07	4.05309e+06	2.9936e+06	2.76982e+06	3.19091e+06	4.28964e+06	5.11546e+06	2.73855e+07	5.34523	4.88654	0.792322	0.585206	0.54146	0.623777	0.838563	1	5.35348
LAMA5	O15230	Laminin subunit alpha-5 OS=Homo sapiens GN=LAMA5 PE=1 SV=8	1	1	3	3	38	7.10671	30872700	37795800	29448000	46757500	25329200	31511200	22605600	32765600	23969400	2.94559e+07	3.65393e+07	3.19258e+07	4.46117e+07	2.44872e+07	3.41626e+07	2.15682e+07	3.16764e+07	2.59862e+07	2.95303e+07	2.80997e+07	3.04948e+07	3.96539e+07	3.31403e+07	3.43739e+07	2.40645e+07	3.05231e+07	2.71164e+07	1.08902	1.03626	1.12459	1.46236	1.22215	1.26764	0.887451	1.12563	1
NID1	P14543|P14543-2	Nidogen-1 OS=Homo sapiens GN=NID1 PE=1 SV=3|Isoform 2 of Nidogen-1 OS=Homo sapiens GN=NID1	1	1	3	3	12	7.05316	12962600	14308600	9784310	15760900	7802610	12448400	9494990	7718230	8395270	1.10315e+07	1.59592e+07	1.03079e+07	1.3413e+07	8.70272e+06	1.31146e+07	8.08051e+06	8.60861e+06	8.84454e+06	1.10594e+07	1.22731e+07	9.84591e+06	1.19224e+07	1.1778e+07	1.31957e+07	9.01575e+06	8.29519e+06	9.22921e+06	1.22668	1.36129	1.09208	1.32239	1.30639	1.46363	1	0.920078	1.02368
SLC2A1	P11166	Solute carrier family 2, facilitated glucose transporter member 1 OS=Homo sapiens GN=SLC2A1 PE=1 SV=2	1	1	3	3	2	6.08027	1628500	2055470	1119060	7866100	1303230	1332600	2054060	1188480	1877860	1.00408e+06	2.56234e+06	1.45596e+06	4.84997e+06	1.6246e+06	1.73378e+06	1.26646e+06	1.48155e+06	2.44319e+06	1.00662e+06	1.9705e+06	1.3907e+06	4.31098e+06	2.19869e+06	1.74451e+06	1.41305e+06	1.42761e+06	2.54945e+06	0.705104	1.38028	0.974142	3.01971	1.54012	1.22197	0.989796	1	1.78582
P23083	P23083	Ig heavy chain V-I region V35 OS=Homo sapiens PE=1 SV=1	1	1	3	3	2	6.26989	29137000	11636900	3736170	27778400	5297740	2588150	19403700	2886850	2637700	8.67611e+06	1.54269e+07	9.46466e+06	8.27156e+06	7.02315e+06	6.55644e+06	5.77783e+06	3.82706e+06	6.68196e+06	8.69802e+06	1.18637e+07	9.04045e+06	7.35231e+06	9.50496e+06	6.59699e+06	6.44655e+06	3.68773e+06	6.97257e+06	1.34925	1.84031	1.40237	1.1405	1.47443	1.02334	1	0.572047	1.0816
MAPRE2	Q15555|Q15555-3|Q15555-4|Q15555-5	Microtubule-associated protein RP/EB family member 2 OS=Homo sapiens GN=MAPRE2 PE=1 SV=1|Isoform 3 of Microtubule-associated protein RP/EB family member 2 OS=Homo sapiens GN=MAPRE2|Isoform 4 of Microtubule-associated protein RP/EB family member 2 OS=Homo sapiens GN=MAPRE2|Isoform 5 of Microtubule-associated protein RP/EB family member 2 OS=Homo sapiens GN=MAPRE2	1	1	3	3	3	6.18971	3778580	4265460	3792450	3171650	3578370	5920350	3698360	3920140	3799870	4.20157e+06	4.29146e+06	3.38999e+06	3.52669e+06	3.60018e+06	5.29207e+06	4.11237e+06	3.94404e+06	3.39662e+06	4.21218e+06	3.30024e+06	3.23805e+06	3.13476e+06	4.8724e+06	5.3248e+06	4.58833e+06	3.80044e+06	3.54435e+06	1.10834	0.868384	0.852018	0.824841	1.28206	1.4011	1.20731	1	0.932614
COL6A1	A0A087X0S5|P12109	Collagen alpha-1(VI) chain OS=Homo sapiens GN=COL6A1 PE=1 SV=1|Collagen alpha-1(VI) chain OS=Homo sapiens GN=COL6A1 PE=1 SV=3	1	1	3	3	15	7.16351	12015700	16313000	11550200	20184000	11337200	15159400	11216800	10967600	9973690	1.10712e+07	1.65757e+07	1.23368e+07	1.85975e+07	1.15198e+07	1.61918e+07	1.03351e+07	1.11442e+07	1.06529e+07	1.10992e+07	1.27472e+07	1.17839e+07	1.65307e+07	1.55906e+07	1.6292e+07	1.15313e+07	1.07385e+07	1.11163e+07	0.998467	1.14671	1.06006	1.48707	1.4025	1.4656	1.03734	0.966018	1
MASP1	P48740-2|P48740-4	Isoform 2 of Mannan-binding lectin serine protease 1 OS=Homo sapiens GN=MASP1|Isoform 4 of Mannan-binding lectin serine protease 1 OS=Homo sapiens GN=MASP1	1	1	3	3	2	6.15912	9878900	7865800	12746400	2290320	1729310	2269500	6998510	5974830	10282100	9.83885e+06	9.78441e+06	1.02887e+07	2.28103e+06	2.15112e+06	1.8319e+06	6.97013e+06	7.4322e+06	8.29955e+06	9.8637e+06	7.52446e+06	9.82755e+06	2.02754e+06	2.91127e+06	1.84323e+06	7.77686e+06	7.16161e+06	8.66051e+06	1.26834	0.967545	1.26369	0.260714	0.374351	0.237015	1	0.920888	1.11363
AHCY	P23526|P23526-2	Adenosylhomocysteinase OS=Homo sapiens GN=AHCY PE=1 SV=4|Isoform 2 of Adenosylhomocysteinase OS=Homo sapiens GN=AHCY	1	1	3	3	5	6.1726	3315430	4779980	3614370	3591620	3189920	8010340	2446340	3067300	2852220	3.92343e+06	4.83074e+06	3.02217e+06	4.25027e+06	3.2238e+06	6.69788e+06	2.89496e+06	3.09987e+06	2.38489e+06	3.93334e+06	3.71496e+06	2.88671e+06	3.77792e+06	4.36301e+06	6.73931e+06	3.23002e+06	2.98701e+06	2.48862e+06	1.31681	1.2437	0.966421	1.26478	1.46066	2.2562	1.08136	1	0.833146
FASN	A0A0U1RQF0|P49327	Fatty acid synthase OS=Homo sapiens GN=FASN PE=1 SV=1|Fatty acid synthase OS=Homo sapiens GN=FASN PE=1 SV=3	1	1	3	3	3	5.68177	1748650	2298200	2587160	5718150	1185180	1311850	1353230	1374670	1816020	1.38919e+06	2.80178e+06	2.67127e+06	4.54271e+06	1.44488e+06	1.3545e+06	1.07506e+06	1.67589e+06	1.87506e+06	1.3927e+06	2.15464e+06	2.55154e+06	4.03787e+06	1.95546e+06	1.36287e+06	1.19948e+06	1.61487e+06	1.95661e+06	0.862423	1.33425	1.58003	2.50043	1.21091	0.843952	0.742773	1	1.21162
ANGPTL3	Q9Y5C1	Angiopoietin-related protein 3 OS=Homo sapiens GN=ANGPTL3 PE=1 SV=1	1	1	3	3	3	5.7252	2217400	2917290	2309710	1363430	900782	1252660	1568740	1761310	1599320	2.20535e+06	2.92513e+06	2.31611e+06	1.35602e+06	903201	1.25613e+06	1.56022e+06	1.76604e+06	1.60375e+06	2.21092e+06	2.2495e+06	2.2123e+06	1.20532e+06	1.22237e+06	1.2639e+06	1.7408e+06	1.70174e+06	1.6735e+06	1.29921	1.32188	1.30002	0.708287	0.718305	0.742709	1.02295	1	0.983404
ITGB3	P05106	Integrin beta-3 OS=Homo sapiens GN=ITGB3 PE=1 SV=2	1	1	3	3	4	6.84705	2809450	1716690	1493870	2949490	1459340	1847360	3034580	2776180	3112950	2.16161e+06	2.02724e+06	1.64416e+06	2.26935e+06	1.72333e+06	2.03322e+06	2.33482e+06	3.27839e+06	3.42613e+06	2.16707e+06	1.559e+06	1.57047e+06	2.01715e+06	2.33231e+06	2.04579e+06	2.60506e+06	3.15903e+06	3.57515e+06	0.685992	0.493505	0.497138	0.638537	0.738302	0.647602	0.824639	1	1.13172
COMP	G3XAP6|P49747|P49747-2	Cartilage oligomeric matrix protein OS=Homo sapiens GN=COMP PE=1 SV=1|Cartilage oligomeric matrix protein OS=Homo sapiens GN=COMP PE=1 SV=2|Isoform 2 of Cartilage oligomeric matrix protein OS=Homo sapiens GN=COMP	1	1	3	3	3	5.80951	4889400	5593320	6380150	5042800	1439230	1125600	3530530	3265980	3206760	3.69248e+06	6.29578e+06	7.50565e+06	3.80833e+06	1.61998e+06	1.32416e+06	2.66626e+06	3.67615e+06	3.77245e+06	3.70181e+06	4.84162e+06	7.16925e+06	3.38509e+06	2.19245e+06	1.33235e+06	2.97485e+06	3.54231e+06	3.93653e+06	1.04502	1.3668	2.02389	0.955617	0.61893	0.376125	0.839804	1	1.11129
COL12A1	D6RGG3|Q99715|Q99715-4	Collagen alpha-1(XII) chain OS=Homo sapiens GN=COL12A1 PE=1 SV=1|Collagen alpha-1(XII) chain OS=Homo sapiens GN=COL12A1 PE=1 SV=2|Isoform 4 of Collagen alpha-1(XII) chain OS=Homo sapiens GN=COL12A1	1	1	3	3	29	6.52635	23749500	26331000	20815400	19577100	24147400	23727800	18337500	18263600	18842100	2.48193e+07	2.48242e+07	2.11273e+07	2.04589e+07	2.27655e+07	2.40833e+07	1.91635e+07	1.72184e+07	1.91244e+07	2.4882e+07	1.90904e+07	2.01803e+07	1.81853e+07	3.08103e+07	2.42322e+07	2.13815e+07	1.65916e+07	1.99562e+07	1.24683	0.956618	1.01123	0.911261	1.5439	1.21427	1.07142	0.8314	1
HSPG2	P98160	Basement membrane-specific heparan sulfate proteoglycan core protein OS=Homo sapiens GN=HSPG2 PE=1 SV=4	1	1	3	3	40	7.36481	25263000	34688100	25407300	45175200	28009500	67935100	24326800	25652800	12814000	2.43394e+07	3.46435e+07	2.64055e+07	4.35236e+07	2.79735e+07	7.0604e+07	2.34374e+07	2.56198e+07	1.33174e+07	2.44008e+07	2.66417e+07	2.52219e+07	3.86866e+07	3.78586e+07	7.10407e+07	2.615e+07	2.4687e+07	1.38966e+07	0.988408	1.07918	1.02167	1.56708	1.53354	2.87765	1.05926	1	0.562912
SPARCL1	Q14515	SPARC-like protein 1 OS=Homo sapiens GN=SPARCL1 PE=1 SV=2	1	1	3	3	4	6.33397	2370600	3826400	3042680	24633800	33009200	28343000	3270030	3078380	4024080	2.74154e+06	3.49134e+06	2.88348e+06	2.84884e+07	3.01187e+07	2.68601e+07	3.78171e+06	2.80882e+06	3.81354e+06	2.74847e+06	2.68493e+06	2.75425e+06	2.53224e+07	4.0762e+07	2.70262e+07	4.21941e+06	2.70656e+06	3.9794e+06	0.690675	0.674707	0.692126	6.36338	10.2432	6.79153	1.06031	0.680143	1
CNTN1	Q12860|Q12860-2	Contactin-1 OS=Homo sapiens GN=CNTN1 PE=1 SV=1|Isoform 2 of Contactin-1 OS=Homo sapiens GN=CNTN1	1	1	3	3	2	5.75877	1740090	2098930	2050700	19140600	8845430	11048800	1096050	1629490	1580850	1.70055e+06	2.1838e+06	2.01683e+06	1.87057e+07	9.20308e+06	1.08663e+07	1.07115e+06	1.69538e+06	1.55474e+06	1.70485e+06	1.6794e+06	1.92644e+06	1.66269e+07	1.24552e+07	1.09335e+07	1.19512e+06	1.63365e+06	1.62236e+06	1.05084	1.03515	1.18743	10.2485	7.67721	6.73927	0.736654	1.00696	1
SDC4	P31431|P31431-2	Syndecan-4 OS=Homo sapiens GN=SDC4 PE=1 SV=2|Isoform 2 of Syndecan-4 OS=Homo sapiens GN=SDC4	1	1	3	3	3	6.10592	599534	940615	638675	863646	1190510	1349520	574401	690305	784751	730386	833445	591666	1.05214e+06	1.05487e+06	1.25019e+06	699768	611654	726990	732231	640940	565147	935214	1.42763e+06	1.25792e+06	780759	589385	758609	0.965229	0.844889	0.744978	1.2328	1.88191	1.6582	1.0292	0.776929	1
EHD3	A0A0C4DH83|Q9NZN3	EH domain-containing protein 3 OS=Homo sapiens GN=EHD3 PE=1 SV=1|EH domain-containing protein 3 OS=Homo sapiens GN=EHD3 PE=1 SV=2	1	1	3	3	2	5.81467	1223580	1789920	1125070	1024880	333359	568454	772786	1346850	1496400	1.19673e+06	1.86335e+06	1.10498e+06	1.00239e+06	347036	558305	755825	1.40211e+06	1.46968e+06	1.19975e+06	1.43297e+06	1.05546e+06	890988	469670	561758	843304	1.35106e+06	1.5336e+06	0.888006	1.06062	0.781207	0.659473	0.347631	0.415791	0.62418	1	1.13511
VWF	P04275	von Willebrand factor OS=Homo sapiens GN=VWF PE=1 SV=4	1	1	3	3	5	6.20896	16267100	17026600	7578930	3044310	8380300	9404610	15070200	14002600	14861800	1.88682e+07	1.42229e+07	7.82217e+06	3.53109e+06	7.00036e+06	9.70644e+06	1.74799e+07	1.16969e+07	1.53388e+07	1.89159e+07	1.09378e+07	7.47158e+06	3.13867e+06	9.47411e+06	9.76648e+06	1.9503e+07	1.1271e+07	1.60059e+07	1.1818	0.683359	0.466801	0.196095	0.591914	0.61018	1.21849	0.704178	1
ASS1	P00966	Argininosuccinate synthase OS=Homo sapiens GN=ASS1 PE=1 SV=2	1	1	3	3	2	6.26567	4231030	4316640	3362080	3339100	2691230	4463730	2639910	3763380	4669040	4.61896e+06	4.46931e+06	2.97451e+06	3.64525e+06	2.78641e+06	3.94917e+06	2.88195e+06	3.89648e+06	4.13081e+06	4.63062e+06	3.43701e+06	2.8412e+06	3.24014e+06	3.77106e+06	3.9736e+06	3.21551e+06	3.75462e+06	4.31047e+06	1.23331	0.915409	0.75672	0.862975	1.00438	1.05832	0.856415	1	1.14805
ANXA2	H0YMD0|H0YMU9|H0YN42|P07355|P07355-2	Annexin (Fragment) OS=Homo sapiens GN=ANXA2 PE=1 SV=1|Annexin OS=Homo sapiens GN=ANXA2 PE=1 SV=1|Annexin (Fragment) OS=Homo sapiens GN=ANXA2 PE=1 SV=1|Annexin A2 OS=Homo sapiens GN=ANXA2 PE=1 SV=2|Isoform 2 of Annexin A2 OS=Homo sapiens GN=ANXA2	1	1	3	3	6	6.55183	4069380	6930140	6681490	6127820	5008180	4208090	6129020	5768330	3439450	3.98538e+06	6.20299e+06	7.62208e+06	6.00132e+06	4.48269e+06	4.80049e+06	6.0025e+06	5.16308e+06	3.92364e+06	3.99544e+06	4.77025e+06	7.28046e+06	5.33438e+06	6.06676e+06	4.83018e+06	6.69723e+06	4.9751e+06	4.09429e+06	0.803087	0.958825	1.46338	1.07221	1.21942	0.97087	1.34615	1	0.822956
PGK1	P00558|P00558-2	Phosphoglycerate kinase 1 OS=Homo sapiens GN=PGK1 PE=1 SV=3|Isoform 2 of Phosphoglycerate kinase 1 OS=Homo sapiens GN=PGK1	1	1	3	3	6	6.39782	7747410	10593300	8419130	6898480	4805170	6217520	4861420	7324150	8042480	8.50884e+06	1.0315e+07	7.87253e+06	7.57648e+06	4.67895e+06	5.81385e+06	5.33921e+06	7.13176e+06	7.52033e+06	8.53034e+06	7.93252e+06	7.51968e+06	6.73448e+06	6.33237e+06	5.84981e+06	5.95717e+06	6.8721e+06	7.84741e+06	1.2413	1.15431	1.09423	0.979973	0.92146	0.85124	0.866863	1	1.14192
PGAM1	P18669	Phosphoglycerate mutase 1 OS=Homo sapiens GN=PGAM1 PE=1 SV=2	1	1	3	3	2	5.72237	1303640	950286	1231870	2299730	1011550	1877990	812663	974862	1191800	1.18856e+06	1.19134e+06	1.07776e+06	2.09671e+06	1.26815e+06	1.64305e+06	740922	1.22215e+06	1.0427e+06	1.19156e+06	916172	1.02945e+06	1.8637e+06	1.71628e+06	1.65321e+06	826676	1.17766e+06	1.08805e+06	1.09513	0.842031	0.946144	1.71288	1.57739	1.51942	0.759777	1.08235	1
FN1	P02751	Fibronectin OS=Homo sapiens GN=FN1 PE=1 SV=4	1	1	3	3	56	7.99934	352007000	721567000	387179000	228428000	83902300	98202000	784266000	369020000	425183000	2.69646e+08	7.8116e+08	4.66881e+08	1.74981e+08	9.08317e+07	1.18417e+08	6.00766e+08	3.99497e+08	5.12708e+08	2.70327e+08	6.00732e+08	4.45955e+08	1.55535e+08	1.22929e+08	1.1915e+08	6.70299e+08	3.84952e+08	5.35007e+08	0.505277	1.12285	0.83355	0.290716	0.229771	0.222707	1.25288	0.719527	1
IGHV3-49	A0A087WU91|A0A0A0MS15	Protein IGHV3-49 OS=Homo sapiens GN=IGHV3-49 PE=1 SV=1|Protein IGHV3-49 (Fragment) OS=Homo sapiens GN=IGHV3-49 PE=1 SV=1	1	1	3	3	2	6.08622	11695800	4498930	3395370	17295500	3776050	1962650	10846300	30811500	9123800	6.69635e+06	4.15317e+06	6.42404e+06	9.90243e+06	3.48584e+06	3.71334e+06	6.20998e+06	2.84435e+07	1.72622e+07	6.71327e+06	3.19389e+06	6.13612e+06	8.80194e+06	4.71765e+06	3.7363e+06	6.92872e+06	2.74079e+07	1.8013e+07	0.37269	0.17731	0.340649	0.488643	0.261902	0.207422	0.384651	1.52156	1
FLOT2	E7EMK3|J3QLD9|Q14254	Flotillin-2 OS=Homo sapiens GN=FLOT2 PE=1 SV=1|Flotillin-2 OS=Homo sapiens GN=FLOT2 PE=1 SV=1|Flotillin-2 OS=Homo sapiens GN=FLOT2 PE=1 SV=2	1	1	3	3	2	5.5492	2322420	3499730	2611520	1336970	1062240	2733200	3558200	1506480	2302890	2.25075e+06	4.25381e+06	2.21699e+06	1.29571e+06	1.29112e+06	2.32029e+06	3.44839e+06	1.83108e+06	1.95499e+06	2.25643e+06	3.27129e+06	2.11763e+06	1.15171e+06	1.74737e+06	2.33464e+06	3.84751e+06	1.76441e+06	2.04001e+06	1.10609	1.60356	1.03804	0.564561	0.856546	1.14442	1.88602	0.864901	1
AGRN	O00468|O00468-3|O00468-4|O00468-5|O00468-6|O00468-7	Agrin OS=Homo sapiens GN=AGRN PE=1 SV=5|Isoform 3 of Agrin OS=Homo sapiens GN=AGRN|Isoform 4 of Agrin OS=Homo sapiens GN=AGRN|Isoform 5 of Agrin OS=Homo sapiens GN=AGRN|Isoform 6 of Agrin OS=Homo sapiens GN=AGRN|Isoform 7 of Agrin OS=Homo sapiens GN=AGRN	1	1	3	3	24	7.39468	21853700	28163000	21782000	25597600	18019200	33699100	14245000	15502100	11976900	2.20621e+07	2.85536e+07	2.12811e+07	2.58417e+07	1.82691e+07	3.29242e+07	1.43808e+07	1.57171e+07	1.17015e+07	2.21178e+07	2.19584e+07	2.03273e+07	2.29698e+07	2.4725e+07	3.31278e+07	1.60453e+07	1.51449e+07	1.22104e+07	1.46042	1.44989	1.34219	1.51667	1.63256	2.1874	1.05945	1	0.806241
SERPINE2	P07093|P07093-2|P07093-3	Glia-derived nexin OS=Homo sapiens GN=SERPINE2 PE=1 SV=1|Isoform 2 of Glia-derived nexin OS=Homo sapiens GN=SERPINE2|Isoform 3 of Glia-derived nexin OS=Homo sapiens GN=SERPINE2	1	1	3	3	4	6.05997	4486300	5359490	3700860	2789140	4169000	5425730	3115480	2102700	3811260	4.93677e+06	5.54194e+06	3.25244e+06	3.0692e+06	4.31093e+06	4.76831e+06	3.42831e+06	2.17428e+06	3.34946e+06	4.94925e+06	4.2619e+06	3.10666e+06	2.72811e+06	5.8343e+06	4.7978e+06	3.8251e+06	2.09512e+06	3.49514e+06	1.41604	1.21938	0.888853	0.780545	1.66926	1.37271	1.09441	0.599439	1
EDIL3	O43854|O43854-2	EGF-like repeat and discoidin I-like domain-containing protein 3 OS=Homo sapiens GN=EDIL3 PE=1 SV=1|Isoform 2 of EGF-like repeat and discoidin I-like domain-containing protein 3 OS=Homo sapiens GN=EDIL3	1	1	3	3	10	7.62751	11997100	15072700	10166100	22608400	10945300	25513600	7301280	9967730	9130270	1.19877e+07	1.60236e+07	9.5703e+06	2.25907e+07	1.16358e+07	2.40183e+07	7.29556e+06	1.05966e+07	8.59518e+06	1.2018e+07	1.23226e+07	9.14135e+06	2.00801e+07	1.57476e+07	2.41669e+07	8.13994e+06	1.02108e+07	8.969e+06	1.33995	1.37391	1.01922	2.23883	1.75578	2.69449	0.907564	1.13845	1
ITGA6	P23229|P23229-2|P23229-3|P23229-4|P23229-5|P23229-6|P23229-9	Integrin alpha-6 OS=Homo sapiens GN=ITGA6 PE=1 SV=5|Isoform Alpha-6X1A of Integrin alpha-6 OS=Homo sapiens GN=ITGA6|Isoform Alpha-6X1B of Integrin alpha-6 OS=Homo sapiens GN=ITGA6|Isoform Alpha-6X2A of Integrin alpha-6 OS=Homo sapiens GN=ITGA6|Isoform Alpha-6X2B of Integrin alpha-6 OS=Homo sapiens GN=ITGA6|Isoform Alpha-6X1X2A of Integrin alpha-6 OS=Homo sapiens GN=ITGA6|Isoform 9 of Integrin alp…	1	1	3	3	3	5.98789	2967110	3390160	2545970	2318930	2402020	3457660	2864160	2913210	2220630	3.02617e+06	3.25035e+06	2.60365e+06	2.36509e+06	2.30296e+06	3.53599e+06	2.92118e+06	2.79307e+06	2.27094e+06	3.03382e+06	2.4996e+06	2.48695e+06	2.10225e+06	3.11677e+06	3.55787e+06	3.25927e+06	2.69138e+06	2.36971e+06	1.12723	0.928743	0.924043	0.781105	1.15806	1.32195	1.211	1	0.88048
PTPRZ1	P23471|P23471-2|P23471-3	Receptor-type tyrosine-protein phosphatase zeta OS=Homo sapiens GN=PTPRZ1 PE=1 SV=4|Isoform 2 of Receptor-type tyrosine-protein phosphatase zeta OS=Homo sapiens GN=PTPRZ1|Isoform 3 of Receptor-type tyrosine-protein phosphatase zeta OS=Homo sapiens GN=PTPRZ1	1	1	3	3	2	6.15179	1555510	1021420	1027030	3721700	2596920	5020240	962700	958520	1304030	1.45565e+06	1.24166e+06	902824	3.48277e+06	3.15686e+06	4.41311e+06	900895	1.16519e+06	1.14632e+06	1.45932e+06	954865	862359	3.09572e+06	4.27242e+06	4.4404e+06	1.00516e+06	1.12277e+06	1.19618e+06	1.29975	0.850453	0.768063	2.75721	3.80524	3.95486	0.895253	1	1.06538
ITIH3	A0A087WW43|Q06033|Q06033-2	Inter-alpha-trypsin inhibitor heavy chain H3 OS=Homo sapiens GN=ITIH3 PE=1 SV=1|Inter-alpha-trypsin inhibitor heavy chain H3 OS=Homo sapiens GN=ITIH3 PE=1 SV=2|Isoform 2 of Inter-alpha-trypsin inhibitor heavy chain H3 OS=Homo sapiens GN=ITIH3	1	1	3	3	8	7.30726	23933100	28184700	20640400	13991400	5688280	9392600	11826200	11493000	12024400	2.07257e+07	3.14979e+07	2.13275e+07	1.21163e+07	6.35696e+06	9.70528e+06	1.02413e+07	1.2844e+07	1.24247e+07	2.0778e+07	2.42227e+07	2.03716e+07	1.07698e+07	8.60336e+06	9.76531e+06	1.14266e+07	1.23764e+07	1.29651e+07	1.67884	1.95716	1.646	0.870186	0.69514	0.789025	0.923256	1	1.04756
PTGFRN	Q9P2B2	Prostaglandin F2 receptor negative regulator OS=Homo sapiens GN=PTGFRN PE=1 SV=2	1	1	3	3	8	6.8062	15182800	14503500	13333600	9253280	15146700	25323200	7166530	9174710	11653800	1.90818e+07	1.44632e+07	1.06387e+07	1.16295e+07	1.51046e+07	2.02051e+07	9.00691e+06	9.14922e+06	9.29842e+06	1.913e+07	1.11226e+07	1.01619e+07	1.03371e+07	2.04422e+07	2.033e+07	1.00494e+07	8.81611e+06	9.70283e+06	1.97159	1.14632	1.04731	1.06537	2.10683	2.09527	1.03572	0.908613	1
CD81	A6NMH8|E9PIF1|E9PJK1|E9PRJ8|H0YDJ9|H0YDL9|P60033	Tetraspanin OS=Homo sapiens GN=CD81 PE=1 SV=1|Tetraspanin OS=Homo sapiens GN=CD81 PE=1 SV=1|Tetraspanin OS=Homo sapiens GN=CD81 PE=1 SV=1|Tetraspanin (Fragment) OS=Homo sapiens GN=CD81 PE=1 SV=1|Tetraspanin (Fragment) OS=Homo sapiens GN=CD81 PE=1 SV=1|Tetraspanin (Fragment) OS=Homo sapiens GN=CD81 PE=1 SV=1|CD81 antigen OS=Homo sapiens GN=CD81 PE=1 SV=1	1	1	3	3	2	5.58372	565077	720939	506322	292491	362273	607740	478973	629831	344886	633203	633079	514556	327754	318123	617623	536718	553074	350494	634802	486854	491493	291329	430540	621443	598838	532938	365738	1.19114	0.913528	0.922233	0.546648	0.807862	1.16607	1.12365	1	0.686268
CHL1	O00533|O00533-2	Neural cell adhesion molecule L1-like protein OS=Homo sapiens GN=CHL1 PE=1 SV=4|Isoform 2 of Neural cell adhesion molecule L1-like protein OS=Homo sapiens GN=CHL1	1	1	3	3	7	6.71716	2062160	3860230	3667930	199060000	55294700	29965500	8784120	5503600	3283700	1.40974e+06	3.83515e+06	5.40053e+06	1.36082e+08	5.49355e+07	4.41201e+07	6.00501e+06	5.46784e+06	4.8348e+06	1.4133e+06	2.94933e+06	5.15847e+06	1.20958e+08	7.43483e+07	4.4393e+07	6.70003e+06	5.26877e+06	5.04508e+06	0.26824	0.559775	0.979065	22.9576	14.1111	8.42568	1.27165	1	0.957543
OLFML2B	F2Z3N3|Q68BL8	Olfactomedin-like protein 2B OS=Homo sapiens GN=OLFML2B PE=1 SV=1|Olfactomedin-like protein 2B OS=Homo sapiens GN=OLFML2B PE=2 SV=2	1	1	3	3	2	5.62311	571462	721824	523563	1561460	636575	614219	564437	825220	740600	509506	707437	599170	1.39217e+06	623887	702918	503243	808772	847550	510793	544037	572315	1.23746e+06	844354	707266	561488	779327	884412	0.655429	0.698086	0.734372	1.58785	1.08344	0.907534	0.720479	1	1.13484
C4BPB	P20851|P20851-2	C4b-binding protein beta chain OS=Homo sapiens GN=C4BPB PE=1 SV=1|Isoform 2 of C4b-binding protein beta chain OS=Homo sapiens GN=C4BPB	1	1	3	3	3	6.24294	34629300	40568800	34485200	2709040	1493680	4534660	33044700	23690400	20504100	3.19098e+07	4.8319e+07	3.14215e+07	2.49629e+06	1.77903e+06	4.1318e+06	3.04496e+07	2.82162e+07	1.86825e+07	3.19904e+07	3.71586e+07	3.00132e+07	2.21887e+06	2.4077e+06	4.15735e+06	3.39738e+07	2.71889e+07	1.9495e+07	1.1766	1.36668	1.10388	0.0816094	0.0885544	0.152906	1.24955	1	0.717022
OPCML	Q14982|Q14982-2|Q14982-3|Q14982-4	Opioid-binding protein/cell adhesion molecule OS=Homo sapiens GN=OPCML PE=1 SV=1|Isoform 2 of Opioid-binding protein/cell adhesion molecule OS=Homo sapiens GN=OPCML|Isoform 3 of Opioid-binding protein/cell adhesion molecule OS=Homo sapiens GN=OPCML|Isoform 4 of Opioid-binding protein/cell adhesion molecule OS=Homo sapiens GN=OPCML	1	1	3	3	2	6.39475	705850	754784	2181490	31679900	21940500	8741970	2417620	1364870	1215280	583123	833896	2.3901e+06	2.61717e+07	2.42402e+07	9.57794e+06	1.99727e+06	1.50793e+06	1.33149e+06	584596	641287	2.28298e+06	2.32631e+07	3.28061e+07	9.63719e+06	2.22843e+06	1.45303e+06	1.3894e+06	0.40233	0.441346	1.57119	16.0101	22.5777	6.63249	1.53365	1	0.956214
IGLL5	A0A0B4J231|B9A064	Immunoglobulin lambda-like polypeptide 5 OS=Homo sapiens GN=IGLL5 PE=1 SV=1|Immunoglobulin lambda-like polypeptide 5 OS=Homo sapiens GN=IGLL5 PE=2 SV=2	1	1	3	3	3	7.00086	62238800	51286400	41153000	42323700	9067320	10204100	94204200	94626700	68602500	4.04279e+07	5.92965e+07	5.47967e+07	2.74918e+07	1.04835e+07	1.35871e+07	6.11914e+07	1.09406e+08	9.13467e+07	4.053e+07	4.56005e+07	5.23407e+07	2.44366e+07	1.41881e+07	1.36712e+07	6.82737e+07	1.05423e+08	9.53196e+07	0.425201	0.478396	0.549107	0.256365	0.148848	0.143425	0.71626	1.10599	1
PKM	H3BTN5|P14618|P14618-2	Pyruvate kinase (Fragment) OS=Homo sapiens GN=PKM PE=1 SV=1|Pyruvate kinase PKM OS=Homo sapiens GN=PKM PE=1 SV=4|Isoform M1 of Pyruvate kinase PKM OS=Homo sapiens GN=PKM	1	1	3	3	9	6.87395	24016500	20856900	15508600	29071100	15327700	11317700	8737200	13651700	15235900	2.11133e+07	2.05009e+07	1.79474e+07	2.55569e+07	1.50661e+07	1.30975e+07	7.68103e+06	1.34187e+07	1.76318e+07	2.11667e+07	1.57657e+07	1.7143e+07	2.27167e+07	2.03901e+07	1.31785e+07	8.57003e+06	1.29302e+07	1.83987e+07	1.637	1.2193	1.32581	1.75688	1.57694	1.0192	0.662794	1	1.42293
A2M	P01023	Alpha-2-macroglobulin OS=Homo sapiens GN=A2M PE=1 SV=3	1	1	3	3	47	8.66589	2129780000	1540710000	1940600000	318443000	133115000	153648000	859340000	1756440000	1369940000	1.94073e+09	1.64817e+09	1.99078e+09	2.90177e+08	1.424e+08	1.57621e+08	7.83063e+08	1.87895e+09	1.40536e+09	1.94564e+09	1.26749e+09	1.90155e+09	2.57929e+08	1.9272e+08	1.58596e+08	8.73694e+08	1.81054e+09	1.46649e+09	1.32673	0.864301	1.29667	0.175882	0.131416	0.108147	0.595774	1.23461	1
FERMT3	Q86UX7|Q86UX7-2	Fermitin family homolog 3 OS=Homo sapiens GN=FERMT3 PE=1 SV=1|Isoform 2 of Fermitin family homolog 3 OS=Homo sapiens GN=FERMT3	1	1	3	3	5	6.41217	5835730	8839640	6407970	3720480	2078980	3000060	5139390	3185270	5119490	5.35681e+06	1.00609e+07	6.13349e+06	3.41515e+06	2.36621e+06	2.87155e+06	4.71761e+06	3.62534e+06	4.9002e+06	5.37034e+06	7.73709e+06	5.85858e+06	3.03561e+06	3.20237e+06	2.88931e+06	5.26363e+06	3.49335e+06	5.11332e+06	1.05026	1.51312	1.14575	0.593668	0.626279	0.565056	1.0294	0.683186	1
FBLN1	P23142	Fibulin-1 OS=Homo sapiens GN=FBLN1 PE=1 SV=4	1	1	3	3	6	7.04786	9859610	15758900	6734410	35359700	18538300	28392500	6944230	16367800	10304200	1.03935e+07	1.32403e+07	7.60373e+06	3.72744e+07	1.55755e+07	3.20576e+07	7.32025e+06	1.37519e+07	1.16343e+07	1.04198e+07	1.01821e+07	7.26293e+06	3.3132e+07	2.10794e+07	3.22559e+07	8.1675e+06	1.32512e+07	1.21403e+07	0.858276	0.8387	0.598248	2.72908	1.73631	2.65692	0.672757	1.0915	1
C1QA	P02745|X6RLJ0	Complement C1q subcomponent subunit A OS=Homo sapiens GN=C1QA PE=1 SV=2|Complement C1q subcomponent subunit A (Fragment) OS=Homo sapiens GN=C1QA PE=1 SV=6	1	1	3	3	2	7.07795	33393400	37415800	34869900	6840770	7326570	9048070	128399000	128265000	21085100	2.88945e+07	3.04764e+07	4.94751e+07	5.91915e+06	5.96774e+06	1.28378e+07	1.11101e+08	1.04476e+08	2.99166e+07	2.89675e+07	2.34372e+07	4.72576e+07	5.26134e+06	8.07659e+06	1.29173e+07	1.23959e+08	1.00672e+08	3.12177e+07	0.28774	0.232806	0.46942	0.052262	0.0802264	0.12831	1.23131	1	0.310092
TFRC	P02786	Transferrin receptor protein 1 OS=Homo sapiens GN=TFRC PE=1 SV=2	1	1	3	3	2	5.97687	2228510	2926140	2203420	1820560	751823	634023	1249950	1221190	2434650	1.98647e+06	3.22356e+06	2.24383e+06	1.62283e+06	828240	645650	1.11419e+06	1.34531e+06	2.4793e+06	1.99149e+06	2.479e+06	2.14326e+06	1.44248e+06	1.12092e+06	649643	1.24315e+06	1.29633e+06	2.58713e+06	1.53625	1.91231	1.65332	1.11274	0.864684	0.501139	0.958973	1	1.99573
APOB	A0A087WTM7|P04114	Apolipoprotein B-100 OS=Homo sapiens GN=APOB PE=1 SV=1|Apolipoprotein B-100 OS=Homo sapiens GN=APOB PE=1 SV=2	1	1	3	3	153	8.1521	3045780000	2993350000	1880440000	364592000	158377000	198609000	2870400000	2890630000	2568390000	2.4267e+09	3.15993e+09	2.23574e+09	2.90486e+08	1.67191e+08	2.36135e+08	2.28697e+09	3.0515e+09	3.05367e+09	2.43283e+09	2.43007e+09	2.13553e+09	2.58204e+08	2.26272e+08	2.37595e+08	2.55167e+09	2.9404e+09	3.18648e+09	0.827383	0.826442	0.726273	0.0878124	0.0769528	0.0808038	0.867796	1	1.08369
CCT6A	P40227|P40227-2	T-complex protein 1 subunit zeta OS=Homo sapiens GN=CCT6A PE=1 SV=3|Isoform 2 of T-complex protein 1 subunit zeta OS=Homo sapiens GN=CCT6A	1	1	3	3	3	5.74792	3244380	4020420	3076540	2250330	2136320	1917670	2468290	2804520	2759000	3.31302e+06	3.72698e+06	3.25001e+06	2.29794e+06	1.9804e+06	2.02579e+06	2.52051e+06	2.59982e+06	2.91456e+06	3.32139e+06	2.86614e+06	3.10434e+06	2.04256e+06	2.68022e+06	2.03832e+06	2.81224e+06	2.50517e+06	3.04132e+06	1.18105	1.01917	1.10387	0.726313	0.953055	0.724805	1	0.89081	1.08146
hCG_2039566|A0A0U1RRH7|HIST1H2AB|HIST1H2AG|H2AFX|HIST1H2AD|HIST2H2AC|HIST2H2AA3|HIST3H2A|HIST1H2AC|HIST1H2AH|HIST1H2AA|HIST1H2AJ|H2AFJ	A0A0U1RR32|A0A0U1RRH7|P04908|P0C0S8|P16104|P20671|Q16777|Q6FI13|Q7L7L0|Q93077|Q96KK5|Q96QV6|Q99878|Q9BTM1|Q9BTM1-2	Histone H2A OS=Homo sapiens GN=hCG_2039566 PE=3 SV=1|Histone H2A OS=Homo sapiens PE=3 SV=1|Histone H2A type 1-B/E OS=Homo sapiens GN=HIST1H2AB PE=1 SV=2|Histone H2A type 1 OS=Homo sapiens GN=HIST1H2AG PE=1 SV=2|Histone H2AX OS=Homo sapiens GN=H2AFX PE=1 SV=2|Histone H2A type 1-D OS=Homo sapiens GN=HIST1H2AD PE=1 SV=2|Histone H2A type 2-C OS=Homo sapiens GN=HIST2H2AC PE=1 SV=4|Histone H2A type 2-A…	1	1	3	3	3	6.95515	1351920	2168240	1248640	2782040	1662460	1378030	1262440	1123720	515697	1.10242e+06	1.86426e+06	1.78092e+06	2.2686e+06	1.42939e+06	1.96547e+06	1.02945e+06	966176	735532	1.1052e+06	1.43366e+06	1.7011e+06	2.01649e+06	1.93449e+06	1.97762e+06	1.1486e+06	930999	767522	1.18711	1.53991	1.82717	2.16594	2.07787	2.12419	1.23373	1	0.824406
APOL1	O14791|O14791-2	Apolipoprotein L1 OS=Homo sapiens GN=APOL1 PE=1 SV=5|Isoform 2 of Apolipoprotein L1 OS=Homo sapiens GN=APOL1	1	1	3	3	4	6.51345	37792000	43411200	37217200	4315330	2341180	2661280	32098200	48023900	26648500	3.47519e+07	4.08615e+07	4.29984e+07	3.9682e+06	2.20367e+06	3.07467e+06	2.95162e+07	4.52033e+07	3.0788e+07	3.48397e+07	3.14235e+07	4.10712e+07	3.5272e+06	2.9824e+06	3.09369e+06	3.29324e+07	4.35575e+07	3.2127e+07	1.05792	0.954184	1.24714	0.107104	0.0905614	0.0939408	1	1.32264	0.975546
PDCD6IP	Q8WUM4|Q8WUM4-2	Programmed cell death 6-interacting protein OS=Homo sapiens GN=PDCD6IP PE=1 SV=1|Isoform 2 of Programmed cell death 6-interacting protein OS=Homo sapiens GN=PDCD6IP	1	1	3	3	8	6.12931	4713830	6280520	4610730	5732350	4559490	6594810	4091480	5710860	3724090	4.93653e+06	5.77256e+06	4.79015e+06	6.00317e+06	4.19072e+06	6.85144e+06	4.28478e+06	5.24897e+06	3.86901e+06	4.949e+06	4.43924e+06	4.57545e+06	5.33602e+06	5.67162e+06	6.89382e+06	4.7807e+06	5.05787e+06	4.03728e+06	1.0352	0.928576	0.957068	1.11616	1.18636	1.44201	1	1.05798	0.844496
VCAM1	P19320|P19320-2	Vascular cell adhesion protein 1 OS=Homo sapiens GN=VCAM1 PE=1 SV=1|Isoform 2 of Vascular cell adhesion protein 1 OS=Homo sapiens GN=VCAM1	1	1	3	3	2	5.94378	1017900	1156250	936732	2560060	3153700	5970960	882443	869084	1326870	1.20149e+06	1.22641e+06	748196	3.0218e+06	3.34507e+06	4.76918e+06	1.0416e+06	921821	1.05981e+06	1.20453e+06	943142	714661	2.68598e+06	4.52713e+06	4.79868e+06	1.16216e+06	888259	1.1059e+06	1.08918	0.852824	0.646223	2.42876	4.0936	4.33915	1.05087	0.803197	1
RAB11A|RAB11B	H3BMH2|H3BSC1|P62491|P62491-2|Q15907|Q15907-2	Ras-related protein Rab-11A (Fragment) OS=Homo sapiens GN=RAB11A PE=4 SV=1|Ras-related protein Rab-11A OS=Homo sapiens GN=RAB11A PE=1 SV=1|Ras-related protein Rab-11A OS=Homo sapiens GN=RAB11A PE=1 SV=3|Isoform 2 of Ras-related protein Rab-11A OS=Homo sapiens GN=RAB11A|Ras-related protein Rab-11B OS=Homo sapiens GN=RAB11B PE=1 SV=4|Isoform 2 of Ras-related protein Rab-11B OS=Homo sapiens GN=RAB11B	1	1	3	3	2	6.23343	1901840	2100420	1954700	3360190	2500960	4281120	1741580	1213480	1554800	1.81894e+06	2.41896e+06	1.77465e+06	3.21372e+06	2.88024e+06	3.88679e+06	1.66566e+06	1.39751e+06	1.41159e+06	1.82353e+06	1.86024e+06	1.69511e+06	2.85657e+06	3.89805e+06	3.91083e+06	1.85845e+06	1.34663e+06	1.47298e+06	1.23799	1.26291	1.1508	1.93931	2.64637	2.65504	1.26169	0.91422	1
CFP	P27918	Properdin OS=Homo sapiens GN=CFP PE=1 SV=2	1	1	3	3	4	5.98967	33036000	37866600	32865800	7367680	2576320	2652150	63449400	50083300	19022000	2.26867e+07	3.81627e+07	4.74873e+07	5.05958e+06	2.59647e+06	3.83205e+06	4.35724e+07	5.04749e+07	2.74846e+07	2.2744e+07	2.93481e+07	4.53589e+07	4.4973e+06	3.51399e+06	3.85575e+06	4.86155e+07	4.86373e+07	2.868e+07	0.467835	0.603678	0.933013	0.0925075	0.0722814	0.0793112	1	1.00045	0.589935
HRG	P04196	Histidine-rich glycoprotein OS=Homo sapiens GN=HRG PE=1 SV=1	1	1	3	3	3	6.35696	32266500	33191000	19935200	53386900	24931300	30578200	26756100	30450000	18699200	2.58342e+07	3.24999e+07	2.54282e+07	4.27443e+07	2.44122e+07	3.90038e+07	2.14223e+07	2.9816e+07	2.38516e+07	2.58995e+07	2.49933e+07	2.42885e+07	3.7994e+07	3.30389e+07	3.9245e+07	2.39017e+07	2.87305e+07	2.4889e+07	1.0406	1.00419	0.975873	1.52654	1.32745	1.5768	0.960334	1.15435	1
C4A|C4B	A0A0G2JPR0|A0A140TA29|A0A140TA32|A0A140TA49|P0C0L4-2	Complement C4-A OS=Homo sapiens GN=C4A PE=1 SV=1|Complement C4-B OS=Homo sapiens GN=C4B PE=1 SV=1|Complement C4-A OS=Homo sapiens GN=C4A PE=1 SV=1|Complement C4-A OS=Homo sapiens GN=C4A PE=1 SV=1|Isoform 2 of Complement C4-A OS=Homo sapiens GN=C4A	1	1	3	3	2	6.46432	22134300	10186300	11698400	11392100	4034920	8069490	8688080	10568400	8386920	1.65147e+07	1.30337e+07	1.22538e+07	8.49981e+06	5.16279e+06	8.45261e+06	6.4823e+06	1.35226e+07	8.78511e+06	1.65564e+07	1.00232e+07	1.17046e+07	7.5552e+06	6.9872e+06	8.50489e+06	7.23256e+06	1.30302e+07	9.1672e+06	1.80605	1.09338	1.27679	0.824156	0.762195	0.927753	0.788961	1.4214	1
HSP90AA1	P07900|P07900-2	Heat shock protein HSP 90-alpha OS=Homo sapiens GN=HSP90AA1 PE=1 SV=5|Isoform 2 of Heat shock protein HSP 90-alpha OS=Homo sapiens GN=HSP90AA1	1	1	3	3	6	6.36921	7566150	14213900	10245800	8118900	3265610	6280760	3322270	3731460	7275120	8.14749e+06	1.61664e+07	8.36561e+06	8.74271e+06	3.71418e+06	5.12819e+06	3.57753e+06	4.24403e+06	5.94008e+06	8.16807e+06	1.24323e+07	7.99066e+06	7.77111e+06	5.02669e+06	5.15991e+06	3.9916e+06	4.08951e+06	6.19843e+06	1.99732	3.04006	1.95394	1.90025	1.22917	1.26174	0.976058	1	1.51569
SERPINA3	P01011	Alpha-1-antichymotrypsin OS=Homo sapiens GN=SERPINA3 PE=1 SV=2	1	1	3	3	7	7.42481	34335500	44661700	47422300	112894000	104029000	132151000	49830700	30460400	24788200	3.23759e+07	4.67134e+07	4.80837e+07	1.06451e+08	1.08808e+08	1.33994e+08	4.69867e+07	3.18597e+07	2.51339e+07	3.24576e+07	3.59238e+07	4.59286e+07	9.46205e+07	1.47258e+08	1.34823e+08	5.24249e+07	3.06998e+07	2.62271e+07	1.05726	1.17016	1.49606	3.08212	4.79671	4.39166	1.70766	1	0.854308
PIGR	P01833	Polymeric immunoglobulin receptor OS=Homo sapiens GN=PIGR PE=1 SV=4	1	1	3	3	2	5.98424	14122500	16549100	9756680	2686110	1227720	1924080	5053260	12012800	11928300	1.47594e+07	1.59573e+07	9.68188e+06	2.80724e+06	1.18382e+06	1.90933e+06	5.28114e+06	1.15832e+07	1.18368e+07	1.47967e+07	1.22716e+07	9.24793e+06	2.49527e+06	1.60215e+06	1.92114e+06	5.89238e+06	1.11615e+07	1.23517e+07	1.32568	1.09946	0.828554	0.22356	0.143542	0.172121	0.527919	1	1.10663
IGKC	A0A087WZW8|A0A087X1V9|P01834	Ig kappa chain C region OS=Homo sapiens GN=IGKC PE=1 SV=2|Ig kappa chain C region OS=Homo sapiens GN=IGKC PE=1 SV=3|Ig kappa chain C region OS=Homo sapiens GN=IGKC PE=1 SV=1	1	1	3	3	5	7.35962	68303800	68817900	39318000	62280000	12695500	10751300	103768000	157283000	86057300	4.54658e+07	6.759e+07	6.01409e+07	4.14561e+07	1.2469e+07	1.64452e+07	6.90722e+07	1.54477e+08	1.31634e+08	4.55806e+07	5.19785e+07	5.74454e+07	3.6849e+07	1.68752e+07	1.65469e+07	7.70666e+07	1.48853e+08	1.37359e+08	0.331837	0.378414	0.418215	0.268268	0.122855	0.120465	0.561061	1.08368	1
CPN2	P22792	Carboxypeptidase N subunit 2 OS=Homo sapiens GN=CPN2 PE=1 SV=3	1	1	3	3	5	6.39822	40081300	50450600	39547100	10530500	7614040	11856300	20085100	29280100	26756100	4.32015e+07	4.94873e+07	3.74051e+07	1.13503e+07	7.46865e+06	1.12141e+07	2.16486e+07	2.8721e+07	2.53069e+07	4.33106e+07	3.8057e+07	3.57286e+07	1.00889e+07	1.01079e+07	1.12835e+07	2.41543e+07	2.76753e+07	2.64076e+07	1.64008	1.44114	1.35297	0.382045	0.382765	0.427282	0.914672	1.04801	1
SLC1A5	M0QXM4|Q15758	Neutral amino acid transporter B(0) OS=Homo sapiens GN=SLC1A5 PE=1 SV=1|Neutral amino acid transporter B(0) OS=Homo sapiens GN=SLC1A5 PE=1 SV=2	1	1	3	3	2	5.95224	585045	478178	526742	686887	181716	369547	459395	747694	396312	472812	547360	569397	555117	208006	399473	371266	855869	428405	474006	420934	543877	493425	281511	401944	414236	824709	447038	1.06033	0.941607	1.21662	1.10377	0.629725	0.899127	0.926625	1.84483	1
SLC16A3	O15427	Monocarboxylate transporter 4 OS=Homo sapiens GN=SLC16A3 PE=1 SV=1	1	1	3	3	2	5.97042	1497980	1911520	1212460	1475750	1702500	1514910	1191680	1174690	648524	1.42947e+06	1.61118e+06	1.50742e+06	1.40825e+06	1.435e+06	1.88345e+06	1.13718e+06	990120	806294	1.43308e+06	1.23904e+06	1.43986e+06	1.25175e+06	1.94209e+06	1.8951e+06	1.26879e+06	954072	841362	1.50207	1.29868	1.50917	1.31201	2.03558	1.98633	1.32987	1	0.881864
UBB|UBC|RPS27A|UBA52	B4DV12|F5GXK7|F5GYU3|F5H265|F5H2Z3|F5H388|F5H6Q2|F5H747|J3QKN0|J3QS39|J3QTR3|P0CG47|P0CG48|P62979|P62987|Q5PY61|Q96C32	Polyubiquitin-B OS=Homo sapiens GN=UBB PE=1 SV=1|Polyubiquitin-C (Fragment) OS=Homo sapiens GN=UBC PE=1 SV=2|Polyubiquitin-C (Fragment) OS=Homo sapiens GN=UBC PE=1 SV=1|Polyubiquitin-C (Fragment) OS=Homo sapiens GN=UBC PE=1 SV=1|Polyubiquitin-C (Fragment) OS=Homo sapiens GN=UBC PE=1 SV=1|Polyubiquitin-C (Fragment) OS=Homo sapiens GN=UBC PE=1 SV=1|Polyubiquitin-C (Fragment) OS=Homo sapiens GN=UBC …	1	1	3	3	3	6.37273	1383730	1776630	1405670	2004200	2517060	5696900	1477820	1013530	609272	1.42666e+06	1.77132e+06	1.36746e+06	2.06639e+06	2.50953e+06	5.54203e+06	1.52367e+06	1.0105e+06	592709	1.43027e+06	1.36219e+06	1.30617e+06	1.83674e+06	3.39634e+06	5.57631e+06	1.70002e+06	973709	618488	1.46889	1.39897	1.34144	1.88634	3.48804	5.72688	1.74593	1	0.635188
RELN	J3KQ66|P78509|P78509-2|P78509-3	Reelin OS=Homo sapiens GN=RELN PE=1 SV=1|Reelin OS=Homo sapiens GN=RELN PE=1 SV=3|Isoform 2 of Reelin OS=Homo sapiens GN=RELN|Isoform 3 of Reelin OS=Homo sapiens GN=RELN	1	1	3	3	6	6.54653	4913940	4616780	3590900	20101200	3360760	3263930	12938300	20302200	4143430	2.92448e+06	4.38222e+06	6.35668e+06	1.1963e+07	3.19001e+06	5.77787e+06	7.70009e+06	1.92707e+07	7.33477e+06	2.93187e+06	3.37004e+06	6.07177e+06	1.06335e+07	4.31728e+06	5.8136e+06	8.59129e+06	1.85691e+07	7.65378e+06	0.34126	0.392262	0.706735	1.23771	0.502518	0.676686	1	2.16139	0.890876
FGG	C9JU00|P02679|P02679-2	Fibrinogen gamma chain (Fragment) OS=Homo sapiens GN=FGG PE=1 SV=1|Fibrinogen gamma chain OS=Homo sapiens GN=FGG PE=1 SV=3|Isoform Gamma-A of Fibrinogen gamma chain OS=Homo sapiens GN=FGG	1	1	3	3	24	8.26913	582351000	1629010000	807308000	60272200	35442800	56153000	1004720000	607493000	672543000	5.72663e+08	1.60481e+09	8.33346e+08	5.92696e+07	3.49162e+07	5.79641e+07	9.88006e+08	5.98467e+08	6.94235e+08	5.7411e+08	1.23414e+09	7.95995e+08	5.26827e+07	4.72548e+07	5.83226e+07	1.10236e+09	5.76679e+08	7.24429e+08	0.792501	1.7036	1.09879	0.0727232	0.0652304	0.0805085	1.52169	0.796046	1
BSG	A0A087WUV8|A0A087X2B5|I3L192|P35613|P35613-2|P35613-3|P35613-4|R4GMX5	Basigin OS=Homo sapiens GN=BSG PE=1 SV=1|Basigin (Fragment) OS=Homo sapiens GN=BSG PE=1 SV=1|Basigin (Fragment) OS=Homo sapiens GN=BSG PE=1 SV=7|Basigin OS=Homo sapiens GN=BSG PE=1 SV=2|Isoform 2 of Basigin OS=Homo sapiens GN=BSG|Isoform 3 of Basigin OS=Homo sapiens GN=BSG|Isoform 4 of Basigin OS=Homo sapiens GN=BSG|Basigin (Fragment) OS=Homo sapiens GN=BSG PE=1 SV=1	1	1	3	3	3	6.15026	2756090	2315110	6111780	1423150	2099780	2534980	1545160	1623050	962646	3.13673e+06	2.41306e+06	5.15214e+06	1.6197e+06	2.18862e+06	2.13695e+06	1.75856e+06	1.69172e+06	811496	3.14465e+06	1.85571e+06	4.92122e+06	1.4397e+06	2.96203e+06	2.15017e+06	1.96209e+06	1.63013e+06	846790	1.92908	1.13838	3.01891	0.883179	1.81705	1.31902	1.20364	1	0.519462
SIRPA|SIRPB1	P78324|P78324-2|P78324-4|Q5TFQ8	Tyrosine-protein phosphatase non-receptor type substrate 1 OS=Homo sapiens GN=SIRPA PE=1 SV=2|Isoform 2 of Tyrosine-protein phosphatase non-receptor type substrate 1 OS=Homo sapiens GN=SIRPA|Isoform 4 of Tyrosine-protein phosphatase non-receptor type substrate 1 OS=Homo sapiens GN=SIRPA|Signal-regulatory protein beta-1 isoform 3 OS=Homo sapiens GN=SIRPB1 PE=1 SV=1	1	1	3	3	2	5.73989	1985310	1996110	2566560	24941000	15135100	14479300	1515030	2184980	1981070	1.95321e+06	2.04937e+06	2.54094e+06	2.45378e+07	1.5539e+07	1.43348e+07	1.49054e+06	2.24328e+06	1.96129e+06	1.95815e+06	1.57602e+06	2.42705e+06	2.18108e+07	2.103e+07	1.44234e+07	1.66305e+06	2.16161e+06	2.04659e+06	0.956783	0.770069	1.1859	10.6571	10.2756	7.04752	0.812594	1.0562	1
ABI3BP	D3YTG3|H0Y897|Q7Z7G0|Q7Z7G0-2|Q7Z7G0-3|Q7Z7G0-4	Target of Nesh-SH3 OS=Homo sapiens GN=ABI3BP PE=1 SV=1|Target of Nesh-SH3 (Fragment) OS=Homo sapiens GN=ABI3BP PE=1 SV=1|Target of Nesh-SH3 OS=Homo sapiens GN=ABI3BP PE=1 SV=1|Isoform 2 of Target of Nesh-SH3 OS=Homo sapiens GN=ABI3BP|Isoform 3 of Target of Nesh-SH3 OS=Homo sapiens GN=ABI3BP|Isoform 4 of Target of Nesh-SH3 OS=Homo sapiens GN=ABI3BP	1	1	3	3	3	5.88167	2820070	1949870	2519540	2927220	1969020	2549300	3094330	1579820	1874820	2.21102e+06	2.46876e+06	2.53814e+06	2.29503e+06	2.493e+06	2.56812e+06	2.42605e+06	2.00023e+06	1.88866e+06	2.21661e+06	1.89854e+06	2.42438e+06	2.03998e+06	3.37397e+06	2.584e+06	2.70684e+06	1.92741e+06	1.9708e+06	1.12473	0.963334	1.23015	1.0351	1.71198	1.31114	1.37347	0.977983	1
THBS2	P35442	Thrombospondin-2 OS=Homo sapiens GN=THBS2 PE=1 SV=2	1	1	3	3	6	6.26517	4180570	4150300	3447260	6321910	6144640	7192290	5237570	3310000	5185150	3.92464e+06	4.59459e+06	3.31697e+06	5.93489e+06	6.80243e+06	6.92046e+06	4.91693e+06	3.66434e+06	4.98918e+06	3.93455e+06	3.53336e+06	3.16831e+06	5.27533e+06	9.20624e+06	6.96327e+06	5.48602e+06	3.53093e+06	5.20617e+06	0.755748	0.678686	0.608567	1.01328	1.76833	1.3375	1.05375	0.678219	1
THBS4	E7ES19|P35443	Thrombospondin-4 OS=Homo sapiens GN=THBS4 PE=1 SV=1|Thrombospondin-4 OS=Homo sapiens GN=THBS4 PE=1 SV=2	1	1	3	3	3	6.14728	3916510	7803530	4338810	1447820	1226650	1326310	1688160	2620070	3512900	4.73641e+06	6.84556e+06	4.08981e+06	1.75091e+06	1.07606e+06	1.25019e+06	2.04157e+06	2.29843e+06	3.3113e+06	4.74838e+06	5.26441e+06	3.9065e+06	1.55633e+06	1.45632e+06	1.25793e+06	2.27786e+06	2.21475e+06	3.45531e+06	2.08458	2.31112	1.71499	0.683242	0.639337	0.552241	1	0.972293	1.51691
F13A1	P00488	Coagulation factor XIII A chain OS=Homo sapiens GN=F13A1 PE=1 SV=4	1	1	3	3	4	6.16404	46209300	34251100	18295800	9176880	2393640	3669760	30801700	22744100	19620300	2.88467e+07	4.0911e+07	2.45369e+07	5.72877e+06	2.85907e+06	4.92159e+06	1.92283e+07	2.71665e+07	2.63132e+07	2.89196e+07	3.14616e+07	2.34371e+07	5.09212e+06	3.86939e+06	4.95203e+06	2.14538e+07	2.61775e+07	2.74576e+07	1.10475	1.20186	0.895317	0.194523	0.147814	0.189172	0.819552	1	1.0489
LGALS3BP	Q08380	Galectin-3-binding protein OS=Homo sapiens GN=LGALS3BP PE=1 SV=1	1	1	3	3	13	7.86503	27151000	36731500	24793500	21997900	21085900	21823000	34577300	16954300	19799000	2.40028e+07	3.77628e+07	2.72794e+07	1.94472e+07	2.16779e+07	2.40111e+07	3.05681e+07	1.74303e+07	2.17842e+07	2.40635e+07	2.90406e+07	2.60568e+07	1.7286e+07	2.93384e+07	2.41596e+07	3.4106e+07	1.67957e+07	2.27316e+07	1.05859	1.27754	1.14628	0.760439	1.29064	1.06282	1.50038	0.738871	1
LAMA1	P25391	Laminin subunit alpha-1 OS=Homo sapiens GN=LAMA1 PE=1 SV=2	1	1	3	3	40	7.09895	32376500	38054800	23757700	56284600	22065200	32028200	19701800	24099500	13081500	2.63427e+07	3.74834e+07	2.96445e+07	4.57951e+07	2.17339e+07	3.99643e+07	1.60301e+07	2.37377e+07	1.63229e+07	2.64092e+07	2.88257e+07	2.83159e+07	4.07058e+07	2.94141e+07	4.02115e+07	1.78854e+07	2.28734e+07	1.70328e+07	1.47658	1.61169	1.58318	2.27592	1.64459	2.24829	1	1.27889	0.952332
P01598	P01598	Ig kappa chain V-I region EU OS=Homo sapiens PE=1 SV=1	1	1	3	3	2	7.04778	9649760	10675900	7499720	7140440	2802440	1925840	6000560	13683900	13039200	8.83272e+06	9.80415e+06	8.92199e+06	6.53586e+06	2.5736e+06	2.29106e+06	5.49249e+06	1.25665e+07	1.5512e+07	8.85503e+06	7.53964e+06	8.52211e+06	5.80951e+06	3.48305e+06	2.30523e+06	6.1282e+06	1.2109e+07	1.61867e+07	0.731276	0.622647	0.703782	0.479768	0.287641	0.190373	0.506086	1	1.33675
SDCBP	O00560|O00560-2|O00560-3	Syntenin-1 OS=Homo sapiens GN=SDCBP PE=1 SV=1|Isoform 2 of Syntenin-1 OS=Homo sapiens GN=SDCBP|Isoform 3 of Syntenin-1 OS=Homo sapiens GN=SDCBP	1	1	3	3	5	6.27593	4068270	4102570	4492170	1916190	2074990	5789730	2452370	5507980	6531260	5.72942e+06	4.2843e+06	3.05444e+06	2.69861e+06	2.16691e+06	3.93671e+06	3.45372e+06	5.75197e+06	4.44091e+06	5.74389e+06	3.29474e+06	2.91754e+06	2.3987e+06	2.93264e+06	3.96106e+06	3.85345e+06	5.54255e+06	4.63406e+06	1.2395	0.710983	0.629586	0.517624	0.632845	0.854771	0.83155	1.19605	1
IGSF8	C9J8Z4|Q969P0|Q969P0-3	Immunoglobulin superfamily member 8 (Fragment) OS=Homo sapiens GN=IGSF8 PE=1 SV=1|Immunoglobulin superfamily member 8 OS=Homo sapiens GN=IGSF8 PE=1 SV=1|Isoform 3 of Immunoglobulin superfamily member 8 OS=Homo sapiens GN=IGSF8	1	1	3	3	3	5.84585	2599770	3912920	2484670	4177580	1924150	2566630	2300480	2271090	2304610	2.34979e+06	4.01325e+06	2.68027e+06	3.77589e+06	1.97349e+06	2.76869e+06	2.07928e+06	2.32932e+06	2.48604e+06	2.35573e+06	3.08629e+06	2.56014e+06	3.35626e+06	2.67087e+06	2.78581e+06	2.31993e+06	2.24452e+06	2.59416e+06	1.01543	1.33034	1.10354	1.44671	1.15127	1.20081	1	0.967492	1.11821
PI16	Q6UXB8	Peptidase inhibitor 16 OS=Homo sapiens GN=PI16 PE=1 SV=1	1	1	3	3	2	5.89264	6850520	15394300	4169990	15365700	15809800	15069500	2178100	6763580	5658890	8.95418e+06	1.04302e+07	4.70869e+06	2.00842e+07	1.07117e+07	1.70163e+07	2.84695e+06	4.58257e+06	6.38993e+06	8.9768e+06	8.02109e+06	4.49765e+06	1.78522e+07	1.4497e+07	1.71215e+07	3.17646e+06	4.41573e+06	6.66785e+06	2.03291	1.81648	1.01855	4.04286	3.28303	3.87739	0.719351	1	1.51002
VCL	P18206|P18206-2	Vinculin OS=Homo sapiens GN=VCL PE=1 SV=4|Isoform 1 of Vinculin OS=Homo sapiens GN=VCL	1	1	3	3	15	6.49306	15036700	18026700	11791500	15619300	11236700	14803800	12304900	11704300	10299000	1.39538e+07	1.78698e+07	1.28182e+07	1.44944e+07	1.11389e+07	1.60928e+07	1.14187e+07	1.16024e+07	1.11957e+07	1.3989e+07	1.37423e+07	1.22437e+07	1.28836e+07	1.50751e+07	1.61923e+07	1.27403e+07	1.118e+07	1.16827e+07	1.19742	1.1763	1.04802	1.1028	1.29038	1.38601	1.09053	0.956974	1
C6	P13671	Complement component C6 OS=Homo sapiens GN=C6 PE=1 SV=3	1	1	3	3	4	5.8398	12717400	19293900	11606600	14288200	5254200	8447940	13658000	10572200	9149440	1.03461e+07	2.07662e+07	1.32553e+07	1.1624e+07	5.65514e+06	9.64794e+06	1.11113e+07	1.13789e+07	1.04491e+07	1.03723e+07	1.59697e+07	1.26612e+07	1.03322e+07	7.65353e+06	9.70762e+06	1.23974e+07	1.09647e+07	1.09035e+07	0.945972	1.45647	1.15473	0.94232	0.698017	0.885355	1.13067	1	0.994426
B4E1Z4	B4E1Z4	Uncharacterized protein OS=Homo sapiens PE=1 SV=1	1	1	3	3	12	6.85688	57291700	112541000	41878700	197895000	193080000	138612000	60943700	38591900	29805500	5.01899e+07	9.24285e+07	5.82067e+07	1.73364e+08	1.58574e+08	1.92655e+08	5.33892e+07	3.1695e+07	4.14263e+07	5.03167e+07	7.10799e+07	5.55979e+07	1.54098e+08	2.1461e+08	1.93847e+08	5.95685e+07	3.05411e+07	4.3228e+07	1.16398	1.6443	1.28615	3.56476	4.96461	4.48428	1.37801	0.706511	1
ACTN4	O43707|O43707-2	Alpha-actinin-4 OS=Homo sapiens GN=ACTN4 PE=1 SV=2|Isoform ACTN4ISO of Alpha-actinin-4 OS=Homo sapiens GN=ACTN4	1	1	3	3	2	5.80267	1090670	1318590	1190070	2658240	1532960	3776660	3147490	4239880	1138210	1.01563e+06	1.25383e+06	1.344e+06	2.47536e+06	1.45767e+06	4.26515e+06	2.93095e+06	4.03165e+06	1.28543e+06	1.0182e+06	964229	1.28376e+06	2.20026e+06	1.97278e+06	4.29153e+06	3.27018e+06	3.88487e+06	1.34134e+06	0.311359	0.294855	0.392566	0.672827	0.603264	1.31233	1	1.18797	0.410173
TCP1	E7EQR6|F5H282|P17987	T-complex protein 1 subunit alpha OS=Homo sapiens GN=TCP1 PE=1 SV=1|T-complex protein 1 subunit alpha OS=Homo sapiens GN=TCP1 PE=1 SV=1|T-complex protein 1 subunit alpha OS=Homo sapiens GN=TCP1 PE=1 SV=1	1	1	3	3	2	5.71213	1363190	2094110	1411100	3459420	2065910	3079720	1265570	1408060	1050710	1.32624e+06	2.0235e+06	1.50103e+06	3.36565e+06	1.99625e+06	3.27598e+06	1.23127e+06	1.36058e+06	1.11767e+06	1.32959e+06	1.55612e+06	1.43375e+06	2.99162e+06	2.70168e+06	3.29625e+06	1.37377e+06	1.31105e+06	1.16628e+06	1.01414	1.18693	1.09359	2.28185	2.0607	2.51421	1.04784	1	0.889579
PTX3	P26022	Pentraxin-related protein PTX3 OS=Homo sapiens GN=PTX3 PE=1 SV=3	1	1	3	3	7	7.47915	3004580	4693000	3206940	2059360	1209180	2184400	6452260	8061460	3967230	2.93004e+06	4.37352e+06	3.52874e+06	2.00827e+06	1.12686e+06	2.4036e+06	6.29219e+06	7.51267e+06	4.36532e+06	2.93744e+06	3.36335e+06	3.37058e+06	1.78509e+06	1.52507e+06	2.41846e+06	7.02045e+06	7.23916e+06	4.55518e+06	0.418412	0.479079	0.480109	0.254269	0.217233	0.344488	1	1.03115	0.648845
LAMC1	P11047	Laminin subunit gamma-1 OS=Homo sapiens GN=LAMC1 PE=1 SV=3	1	1	3	3	29	7.48656	29005000	46347700	25818700	26790700	22689100	25257200	21456600	22188600	20974300	2.94533e+07	4.20762e+07	2.80069e+07	2.72048e+07	2.0598e+07	2.73978e+07	2.17882e+07	2.01436e+07	2.27519e+07	2.95277e+07	3.23577e+07	2.67516e+07	2.41814e+07	2.78769e+07	2.75673e+07	2.431e+07	1.94103e+07	2.37415e+07	1.24372	1.36292	1.12679	1.01853	1.17418	1.16114	1.02395	0.817568	1
